# Supplementary material for: Enhancing extracellular vesicle cargo loading and functional delivery by engineering protein-lipid interactions
Source: Nat Commun. 2024 Jul 4;15:5618. doi: 10.1038/s41467-024-49678-z (PMC11224323; doi:10.1038/s41467-024-49678-z)
Supplement: Supplementary file 4 — Plasmid Maps [file 41467_2024_49678_MOESM4_ESM.zip]

Archive with 34 entries (34 files):
- Supporting Information - plasmid maps/Plasmid guide.xlsx
- Supporting Information - plasmid maps/De novo plasmids/pJPT024-24 Å 4TMD de novo_mRFP1_3x FLAG.gb
- Supporting Information - plasmid maps/De novo plasmids/pJPT025-24 Å 12TMD de novo_mRFP1_3x FLAG.gb
- Supporting Information - plasmid maps/De novo plasmids/pJPT026-32 Å 4TMD de novo_mRFP1_3x FLAG.gb
- Supporting Information - plasmid maps/De novo plasmids/pJPT027-40 Å 4TMD de novo_mRFP1_3x FLAG.gb
- Supporting Information - plasmid maps/De novo plasmids/pJPT028-40 Å 12TMD de novo_mRFP1_3x FLAG.gb
- Supporting Information - plasmid maps/LAT plasmids/pJPT018-LAT_WT-HaloTag-3x FLAG.gb
- Supporting Information - plasmid maps/LAT plasmids/pJPT019-LAT_C26A-HaloTag-3x FLAG.gb
- Supporting Information - plasmid maps/LAT plasmids/pJPT020-LAT_dCore-HaloTag-3x FLAG.gb
- Supporting Information - plasmid maps/LAT plasmids/pJPT021-LAT_HASA-HaloTag-3x FLAG.gb
- Supporting Information - plasmid maps/Miscellaneous plasmids/pHIE298_empty backbone no CMV.gb
- Supporting Information - plasmid maps/Miscellaneous plasmids/pPD005_empty backbone.gb
- Supporting Information - plasmid maps/Miscellaneous plasmids/pPD1039_miRFP720.gb
- Supporting Information - plasmid maps/Miscellaneous plasmids/pPD143_dsRedExpress2.gb
- Supporting Information - plasmid maps/Miscellaneous plasmids/pPD193_EBFP2.gb
- Supporting Information - plasmid maps/Peripheral HaloTag plasmids/pJPT001-HaloTag-1x FLAG.gb
- Supporting Information - plasmid maps/Peripheral HaloTag plasmids/pJPT002-M-HaloTag-1x FLAG.gb
- Supporting Information - plasmid maps/Peripheral HaloTag plasmids/pJPT003-PM-HaloTag-1x FLAG.gb
- Supporting Information - plasmid maps/Peripheral HaloTag plasmids/pJPT004-1x FLAG-HaloTag-G.gb
- Supporting Information - plasmid maps/Peripheral HaloTag plasmids/pJPT006-1x FLAG-HaloTag-PPF.gb
- Supporting Information - plasmid maps/Reporter/pHIE280 phEF1α BlasticidinR in TUPV7.gb
- Supporting Information - plasmid maps/Reporter/pHIE323 LPIV Puro-P2A-miRFP720 ZF6x12-C-DsRed-Express2(x6) phEF1α-BlastR.gb
- Supporting Information - plasmid maps/Reporter/pHIE324 ZF6x12-C DsRed-Express2 in TUPV1.gb
- Supporting Information - plasmid maps/Reporter/pHIE325 ZF6x12-C DsRed-Express2 in TUPV2.gb
- Supporting Information - plasmid maps/Reporter/pHIE326 ZF6x12-C DsRed-Express2 in TUPV3.gb
- Supporting Information - plasmid maps/Reporter/pHIE327 ZF6x12-C DsRed-Express2 in TUPV4.gb
- Supporting Information - plasmid maps/Reporter/pHIE328 ZF6x12-C DsRed-Express2 in TUPV5.gb
- Supporting Information - plasmid maps/Reporter/pHIE329 ZF6x12-C DsRed-Express2 in TUPV6.gb
- Supporting Information - plasmid maps/Reporter/pPD1178 LPDV promoterless PuroR-P2A-miRFP720.gb
- Supporting Information - plasmid maps/SynTF plasmids/pJPT007-ZF6 synTF-1x FLAG.gb
- Supporting Information - plasmid maps/SynTF plasmids/pJPT008-M-ZF6 synTF-1x FLAG.gb
- Supporting Information - plasmid maps/SynTF plasmids/pJPT009-PM-ZF6 synTF-1x FLAG.gb
- Supporting Information - plasmid maps/SynTF plasmids/pJPT010-1x FLAG-ZF6 synTF-G.gb
- Supporting Information - plasmid maps/SynTF plasmids/pJPT011-1x FLAG-ZF6 synTF-PPF.gb
