# Supplementary material for: Enhancing extracellular vesicle cargo loading and functional delivery by engineering protein-lipid interactions
Source: Nat Commun. 2024 Jul 4;15:5618. doi: 10.1038/s41467-024-49678-z (PMC11224323; doi:10.1038/s41467-024-49678-z)
Supplement: Supplementary file 4 — Plasmid Maps [file 41467_2024_49678_MOESM4_ESM.zip › Supporting Information - plasmid maps/Plasmid guide.xlsx]

## Sheet: Key plasmids
Category	Plasmid	Component Description	Purpose	Relevant figure panels
Peripheral HaloTag	pJPT001	HaloTag-1x FLAG	Express "soluble" HaloTag	Fig. 5b-h; Fig. 6; Sup Fig. 8c; Sup Fig. 12; Sup Fig. 13c
	pJPT002	M-HaloTag-1x FLAG	Express "M" HaloTag	Fig. 5b-h; Fig. 6; Sup Fig. 8c; Sup Fig. 12; Sup Fig. 13c
	pJPT003	PM-HaloTag-1x FLAG	Express "PM" HaloTag	Fig. 5b-h; Fig. 6; Sup Fig. 8c; Sup Fig. 12; Sup Fig. 13c
	pJPT004	1x FLAG-HaloTag-G	Express "G" HaloTag	Fig. 5b-h; Fig. 6; Sup Fig. 8c; Sup Fig. 12; Sup Fig. 13c
	pJPT006	1x FLAG-HaloTag-PPF	Express "PPF" HaloTag	Fig. 5b-h; Fig. 6; Sup Fig. 8c; Sup Fig. 12; Sup Fig. 13c
synTF	pJPT007	ZF6 synTF-1x FLAG	Express "soluble" synTF (ZF6)	Fig. 7b-c, f; Sup Fig. 15; Sup Fig. 16
	pJPT008	ZF6 M-synTF-1x FLAG	Express "M" synTF (ZF6)	Fig. 7b-c, f; Sup Fig. 15; Sup Fig. 16
	pJPT009	ZF6 PM-synTF-1x FLAG	Express "PM" synTF (ZF6)	Fig. 7b-f; Sup Fig. 15; Sup Fig. 16
	pJPT010	ZF6 1x FLAG-synTF-G	Express "G" synTF (ZF6)	Fig. 7b-c, f; Sup Fig. 15; Sup Fig. 16
	pJPT011	ZF6 1x FLAG-synTF-PPF	Express "PPF" synTF (ZF6)	Fig. 7b-c, f; Sup Fig. 15; Sup Fig. 16
LAT	pJPT018	LAT_WT-HaloTag-3x FLAG	Express WT-LAT	Fig. 3c, e-f; Fig. 6; Sup Fig. 8a; Sup Fig. 10; Sup Fig. 13a
	pJPT019	LAT_C26A-HaloTag-3x FLAG	Express C26A Lat mutant	Fig. 3c, e-f; Fig. 6; Sup Fig. 8a; Sup Fig. 10; Sup Fig. 13a
	pJPT020	LAT_dCore-HaloTag-3x FLAG	Express dCore Lat mutant	Fig. 3c, e-f; Fig. 6; Sup Fig. 8a; Sup Fig. 10; Sup Fig. 13a
	pJPT021	LAT_HASA-HaloTag-3x FLAG	Express high ASA Lat mutant	Fig. 3c, e-f; Fig. 6; Sup Fig. 8a; Sup Fig. 10; Sup Fig. 13a
De novo	pJPT024	24 Å 4TMD de novo_mRFP1_3x FLAG	Express 24 Å 4TMD de novo protein	Fig. 4b-e; Fig. 6; Sup Fig. 8b; Sup Fig. 11; Sup Fig. 13b
	pJPT025	24 Å 12TMD de novo_mRFP1_3x FLAG	Express 24 Å 12TMD de novo protein	Fig. 4b-e; Fig. 6; Sup Fig. 8b; Sup Fig. 11; Sup Fig. 13b
	pJPT026	32 Å 4TMD de novo_mRFP1_3x FLAG	Express 32 Å 4TMD de novo protein	Fig. 4b-e; Fig. 6; Sup Fig. 8b; Sup Fig. 11; Sup Fig. 13b
	pJPT027	40 Å 4TMD de novo_mRFP1_3x FLAG	Express 40 Å 4TMD de novo protein	Fig. 4b-e; Fig. 6; Sup Fig. 8b; Sup Fig. 11; Sup Fig. 13b
	pJPT028	40 Å 12TMD de novo_mRFP1_3x FLAG	Express 40 Å 12TMD de novo protein	Fig. 4b-e; Fig. 6; Sup Fig. 8b; Sup Fig. 11; Sup Fig. 13b
Other transfected plasmids	pPD005	Modified pcDNA3.1, empty backbone	Empty backbone plasmid; used to ensure each tranfection received mass of DNA	Fig 7e-f, Sup Fig 16
	pHIE298	Modified pcDNA3.1, empty backbone and no CMV promoter	Empty backbone plasmid; used to ensure each tranfection received mass of DNA	All transfections
	pPD143	dsRed-Express2	Express dsRed-Express2 for flow cytometry compensation controls	Fig. 7b, e-f; Sup Fig. 16
	pPD193	eBFP2	Express eBFP2 as a transfection marker & compensation control	Fig. 3f-g, Fig. 5d-h, Fig 6, Fig 7b-f, Sup Fig. 10, 12, 13, 15, 16
	pPD1039	miRFP720	Express miRFP720 for flow cytometry compensation controls	Fig. 7b, e-f; Sup Fig. 16
	pMD2.G	VSV-G	Express VSV-G fusion protein to enhance EV-mediated delivery. See Addgene for map.	Fig 7c-f, Sup Fig 15-16
SynTF reporter line generation	pHIE280	phEF1α BlasticidinR in TUPV7	Blasticidin resistance gene for drug selection in TUPV7 for mMoClo golden gate-based assembly	N/A
	pHIE324	ZF6x12-C DsRed-Express2 in TUPV1	DsRed-Express2 reporter regulated by ZF6 synTF promoter (12x compact binding sites) in TUPV1 for mMoClo golden gate-based assembly	N/A
	pHIE325	ZF6x12-C DsRed-Express2 in TUPV2	DsRed-Express2 reporter regulated by ZF6 synTF promoter (12x compact binding sites) in TUPV2 for mMoClo golden gate-based assembly	N/A
	pHIE326	ZF6x12-C DsRed-Express2 in TUPV3	DsRed-Express2 reporter regulated by ZF6 synTF promoter (12x compact binding sites) in TUPV3 for mMoClo golden gate-based assembly	N/A
	pHIE327	ZF6x12-C DsRed-Express2 in TUPV4	DsRed-Express2 reporter regulated by ZF6 synTF promoter (12x compact binding sites) in TUPV4 for mMoClo golden gate-based assembly	N/A
	pHIE328	ZF6x12-C DsRed-Express2 in TUPV5	DsRed-Express2 reporter regulated by ZF6 synTF promoter (12x compact binding sites) in TUPV5 for mMoClo golden gate-based assembly	N/A
	pHIE329	ZF6x12-C DsRed-Express2 in TUPV6	DsRed-Express2 reporter regulated by ZF6 synTF promoter (12x compact binding sites) in TUPV6 for mMoClo golden gate-based assembly	N/A
	pPD1157	mMoClo linker 7	Linker vector for mMoClo golden gate-based assembly of landing pad integration vectors with 7 TUPVs. See Addgene for map (#139245).	N/A
	pPD1178	LPDV promoterless PuroR-P2A-miRFP720	Landing pad destination vector for mMoClo golden gate-based assembly of landing pad integration vectors; contains BxB1 attB site, promoterless puromycin resistance gene and miRFP720 gene	N/A
	pHIE323	LPIV Puro-P2A-miRFP720 ZF6x12-C-DsRed-Express2(x6) phEF1α-BlastR	Landing pad integration vector used to generate ZF6 synTF reporter line (HIE156), assembled with pPD1178 (destination vector), pHIE324-329 (TUPV1-6), pHIE280 (TUPV7), pPD1157 (linker)	N/A
	pPD610	Mammalian codon optimized BxB1 recombinase with a C-terminal NLS from Duportet X., et al. 2014.	Bxb1 recombinase expression vector used to generate landing pad ZF6 synTF reporter cell line (HIE156). See original authors for maps.	N/A
