# Supplementary material for: Enhancing extracellular vesicle cargo loading and functional delivery by engineering protein-lipid interactions
Source: Nat Commun. 2024 Jul 4;15:5618. doi: 10.1038/s41467-024-49678-z (PMC11224323; doi:10.1038/s41467-024-49678-z)
Supplement: Supplementary file 4 — Plasmid Maps [file 41467_2024_49678_MOESM4_ESM.zip › Supporting Information - plasmid maps/Reporter/pHIE323 LPIV Puro-P2A-miRFP720 ZF6x12-C-DsRed-Express2(x6) phEF1α-BlastR.gb]

LOCUS       Exported               20240 bp ds-DNA     circular SYN 15-MAY-2023
DEFINITION  synthetic circular DNA.
ACCESSION   .
VERSION     .
KEYWORDS    .
SOURCE      synthetic DNA construct
  ORGANISM  synthetic DNA construct
REFERENCE   1  (bases 1 to 20240)
  AUTHORS   .
  TITLE     Direct Submission
  JOURNAL   Exported Monday, May 15, 2023 from SnapGene 5.1.7
            https://www.snapgene.com
FEATURES             Location/Qualifiers
     source          1..20240
                     /organism="recombinant plasmid"
                     /mol_type="other DNA"
     misc_feature    340..575
                     /label=cHS4
     misc_feature    673..914
                     /label=cHS4
     misc_feature    1031..1068
                     /label=attB BxB1
     CDS             1079..1672
                     /codon_start=1
                     /label=puro R
                     /note="/ApEinfo_fwdcolor=#408080 
                     /ApEinfo_graphicformat=arrow_data {{0 1 2 0 0 -1} {} 0} 
                     width 5 offset 0/ApEinfo_revcolor=green"
                     /translation="MTEYKPTVRLATRDDVPRAVRTLAAAFADYPATRHTVDPDRHIER
                     VTELQELFLTRVGLDIGKVWVADDGAAVAVWTTPESVEAGAVFAEIGPRMAELSGSRLA
                     AQQQMEGLLAPHRPKEPAWFLATVGVSPDHQGKGLGSAVVLPGVEAAERAGVPAFLETS
                     APRNLPFYERLGFTVTADVEVPEGPRTWCMTRKPG"
     CDS             1676..1732
                     /codon_start=1
                     /product="2A peptide from porcine teschovirus-1 
                     polyprotein"
                     /label=P2A
                     /note="Eukaryotic ribosomes fail to insert a peptide bond 
                     between the Gly and Pro residues, yielding separate 
                     polypeptides."
                     /translation="ATNFSLLKQAGDVEENPGP"
     CDS             1733..2683
                     /codon_start=1
                     /product="from Shcherbakova D. et al. Nat Chem Bio. 2018. "
                     /label=miRFP720
                     /translation="MAEGSVARQPDLLTCDDEPIHIPGAIQPHGLLLALAADMTIVAGS
                     DNLPELTGLAIGALIGRSAADVFDSETHNRLTIALAEPGAAVGAPITVGFTMRKDAGFI
                     GSWHRHDQLIFLELEPPQRDVAEPQAFFRRTNSAIRRLQAAETLESACAAAAQEVRKIT
                     GFDRVMIYRFASDFSGEVIAEDRCAEVESKLGLHYPASFIPAQARRLYTINPVRIIPDI
                     NYRPVPVTPDLNPVTGRPIDLSFAILRSVSPVHLEFMRNIGMHGTMSISILRGERLWGL
                     IVCHHRTPYYVDLDGRQACKRVAERLATQIGVMEE"
     misc_feature    2724..3239
                     /label=rb glob PA terminator
     polyA_signal    2861..2916
                     /label=beta-globin poly(A) signal
                     /note="rabbit beta-globin polyadenylation signal (Gil and 
                     Proudfoot, 1987)"
     misc_feature    3271..3506
                     /label=cHS4
     misc_feature    3604..3845
                     /label=cHS4
     misc_feature    3934..3958
                     /label=TUPV1 Barcode
     misc_feature    3972..3980
                     /label=ZF150-4 (ZF6)
                     /note="Binding site for ZF150-4 (Khalil, et al. Cell 2012)"
     misc_feature    3987..3995
                     /label=ZF150-4 (ZF6)
                     /note="Binding site for ZF150-4 (Khalil, et al. Cell 2012)"
     misc_feature    4002..4010
                     /label=ZF150-4 (ZF6)
                     /note="Binding site for ZF150-4 (Khalil, et al. Cell 2012)"
     misc_feature    4017..4025
                     /label=ZF150-4 (ZF6)
                     /note="Binding site for ZF150-4 (Khalil, et al. Cell 2012)"
     misc_feature    4032..4040
                     /label=ZF150-4 (ZF6)
                     /note="Binding site for ZF150-4 (Khalil, et al. Cell 2012)"
     misc_feature    4047..4055
                     /label=ZF150-4 (ZF6)
                     /note="Binding site for ZF150-4 (Khalil, et al. Cell 2012)"
     misc_feature    4062..4070
                     /label=ZF150-4 (ZF6)
                     /note="Binding site for ZF150-4 (Khalil, et al. Cell 2012)"
     misc_feature    4077..4085
                     /label=ZF150-4 (ZF6)
                     /note="Binding site for ZF150-4 (Khalil, et al. Cell 2012)"
     misc_feature    4092..4100
                     /label=ZF150-4 (ZF6)
                     /note="Binding site for ZF150-4 (Khalil, et al. Cell 2012)"
     misc_feature    4107..4115
                     /label=ZF150-4 (ZF6)
                     /note="Binding site for ZF150-4 (Khalil, et al. Cell 2012)"
     misc_feature    4122..4130
                     /label=ZF150-4 (ZF6)
                     /note="Binding site for ZF150-4 (Khalil, et al. Cell 2012)"
     misc_feature    4137..4145
                     /label=ZF150-4 (ZF6)
                     /note="Binding site for ZF150-4 (Khalil, et al. Cell 2012)"
     promoter        4153..4177
                     /label=YB_TATA Minimal Promoter
                     /note="From Hansen et al., PNAS 2014"
     CDS             4213..4887
                     /codon_start=1
                     /product="noncytotoxic tetrameric variant of 
                     DsRedfluorescent protein (Strack et al., 2008)"
                     /label=DsRed-Express2
                     /note="mammalian codon-optimized"
                     /translation="MDSTENVIKPFMRFKVHMEGSVNGHEFEIEGEGEGKPYEGTQTAK
                     LQVTKGGPLPFAWDILSPQFQYGSKVYVKHPADIPDYKKLSFPEGFKWERVMNFEDGGV
                     VTVTQDSSLQDGTFIYHVKFIGVNFPSDGPVMQKKTLGWEPSTERLYPRDGVLKGEIHK
                     ALKLKGGGHYLVEFKSIYMAKKPVKLPGYYYVDSKLDITSHNEDYTVVEQYERAEARHH
                     LFQ"
     polyA_signal    4941..5165
                     /label=bGH poly(A) signal
                     /note="bovine growth hormone polyadenylation signal"
     misc_feature    5183..5207
                     /label=TUPV1 Barcode
     misc_feature    5231..5466
                     /label=cHS4
     misc_feature    5564..5805
                     /label=cHS4
     misc_feature    5895..5919
                     /label=TUPV2 Barcode
     misc_feature    5933..5941
                     /label=ZF150-4 (ZF6)
                     /note="Binding site for ZF150-4 (Khalil, et al. Cell 2012)"
     misc_feature    5948..5956
                     /label=ZF150-4 (ZF6)
                     /note="Binding site for ZF150-4 (Khalil, et al. Cell 2012)"
     misc_feature    5963..5971
                     /label=ZF150-4 (ZF6)
                     /note="Binding site for ZF150-4 (Khalil, et al. Cell 2012)"
     misc_feature    5978..5986
                     /label=ZF150-4 (ZF6)
                     /note="Binding site for ZF150-4 (Khalil, et al. Cell 2012)"
     misc_feature    5993..6001
                     /label=ZF150-4 (ZF6)
                     /note="Binding site for ZF150-4 (Khalil, et al. Cell 2012)"
     misc_feature    6008..6016
                     /label=ZF150-4 (ZF6)
                     /note="Binding site for ZF150-4 (Khalil, et al. Cell 2012)"
     misc_feature    6023..6031
                     /label=ZF150-4 (ZF6)
                     /note="Binding site for ZF150-4 (Khalil, et al. Cell 2012)"
     misc_feature    6038..6046
                     /label=ZF150-4 (ZF6)
                     /note="Binding site for ZF150-4 (Khalil, et al. Cell 2012)"
     misc_feature    6053..6061
                     /label=ZF150-4 (ZF6)
                     /note="Binding site for ZF150-4 (Khalil, et al. Cell 2012)"
     misc_feature    6068..6076
                     /label=ZF150-4 (ZF6)
                     /note="Binding site for ZF150-4 (Khalil, et al. Cell 2012)"
     misc_feature    6083..6091
                     /label=ZF150-4 (ZF6)
                     /note="Binding site for ZF150-4 (Khalil, et al. Cell 2012)"
     misc_feature    6098..6106
                     /label=ZF150-4 (ZF6)
                     /note="Binding site for ZF150-4 (Khalil, et al. Cell 2012)"
     promoter        6114..6138
                     /label=YB_TATA Minimal Promoter
                     /note="From Hansen et al., PNAS 2014"
     CDS             6174..6848
                     /codon_start=1
                     /product="noncytotoxic tetrameric variant of 
                     DsRedfluorescent protein (Strack et al., 2008)"
                     /label=DsRed-Express2
                     /note="mammalian codon-optimized"
                     /translation="MDSTENVIKPFMRFKVHMEGSVNGHEFEIEGEGEGKPYEGTQTAK
                     LQVTKGGPLPFAWDILSPQFQYGSKVYVKHPADIPDYKKLSFPEGFKWERVMNFEDGGV
                     VTVTQDSSLQDGTFIYHVKFIGVNFPSDGPVMQKKTLGWEPSTERLYPRDGVLKGEIHK
                     ALKLKGGGHYLVEFKSIYMAKKPVKLPGYYYVDSKLDITSHNEDYTVVEQYERAEARHH
                     LFQ"
     polyA_signal    6902..7126
                     /label=bGH poly(A) signal
                     /note="bovine growth hormone polyadenylation signal"
     misc_feature    7144..7168
                     /label=TUPV2 Barcode
     misc_feature    7192..7427
                     /label=cHS4
     misc_feature    7525..7766
                     /label=cHS4
     misc_feature    7856..7880
                     /label=TUPV3 Barcode
     misc_feature    7894..7902
                     /label=ZF150-4 (ZF6)
                     /note="Binding site for ZF150-4 (Khalil, et al. Cell 2012)"
     misc_feature    7909..7917
                     /label=ZF150-4 (ZF6)
                     /note="Binding site for ZF150-4 (Khalil, et al. Cell 2012)"
     misc_feature    7924..7932
                     /label=ZF150-4 (ZF6)
                     /note="Binding site for ZF150-4 (Khalil, et al. Cell 2012)"
     misc_feature    7939..7947
                     /label=ZF150-4 (ZF6)
                     /note="Binding site for ZF150-4 (Khalil, et al. Cell 2012)"
     misc_feature    7954..7962
                     /label=ZF150-4 (ZF6)
                     /note="Binding site for ZF150-4 (Khalil, et al. Cell 2012)"
     misc_feature    7969..7977
                     /label=ZF150-4 (ZF6)
                     /note="Binding site for ZF150-4 (Khalil, et al. Cell 2012)"
     misc_feature    7984..7992
                     /label=ZF150-4 (ZF6)
                     /note="Binding site for ZF150-4 (Khalil, et al. Cell 2012)"
     misc_feature    7999..8007
                     /label=ZF150-4 (ZF6)
                     /note="Binding site for ZF150-4 (Khalil, et al. Cell 2012)"
     misc_feature    8014..8022
                     /label=ZF150-4 (ZF6)
                     /note="Binding site for ZF150-4 (Khalil, et al. Cell 2012)"
     misc_feature    8029..8037
                     /label=ZF150-4 (ZF6)
                     /note="Binding site for ZF150-4 (Khalil, et al. Cell 2012)"
     misc_feature    8044..8052
                     /label=ZF150-4 (ZF6)
                     /note="Binding site for ZF150-4 (Khalil, et al. Cell 2012)"
     misc_feature    8059..8067
                     /label=ZF150-4 (ZF6)
                     /note="Binding site for ZF150-4 (Khalil, et al. Cell 2012)"
     promoter        8075..8099
                     /label=YB_TATA Minimal Promoter
                     /note="From Hansen et al., PNAS 2014"
     CDS             8135..8809
                     /codon_start=1
                     /product="noncytotoxic tetrameric variant of 
                     DsRedfluorescent protein (Strack et al., 2008)"
                     /label=DsRed-Express2
                     /note="mammalian codon-optimized"
                     /translation="MDSTENVIKPFMRFKVHMEGSVNGHEFEIEGEGEGKPYEGTQTAK
                     LQVTKGGPLPFAWDILSPQFQYGSKVYVKHPADIPDYKKLSFPEGFKWERVMNFEDGGV
                     VTVTQDSSLQDGTFIYHVKFIGVNFPSDGPVMQKKTLGWEPSTERLYPRDGVLKGEIHK
                     ALKLKGGGHYLVEFKSIYMAKKPVKLPGYYYVDSKLDITSHNEDYTVVEQYERAEARHH
                     LFQ"
     polyA_signal    8863..9087
                     /label=bGH poly(A) signal
                     /note="bovine growth hormone polyadenylation signal"
     misc_feature    9105..9129
                     /label=TUPV3 Barcode
     misc_feature    9153..9388
                     /label=cHS4
     misc_feature    9486..9727
                     /label=cHS4
     misc_feature    9817..9841
                     /label=TUPV4 Barcode
     misc_feature    9855..9863
                     /label=ZF150-4 (ZF6)
                     /note="Binding site for ZF150-4 (Khalil, et al. Cell 2012)"
     misc_feature    9870..9878
                     /label=ZF150-4 (ZF6)
                     /note="Binding site for ZF150-4 (Khalil, et al. Cell 2012)"
     misc_feature    9885..9893
                     /label=ZF150-4 (ZF6)
                     /note="Binding site for ZF150-4 (Khalil, et al. Cell 2012)"
     misc_feature    9900..9908
                     /label=ZF150-4 (ZF6)
                     /note="Binding site for ZF150-4 (Khalil, et al. Cell 2012)"
     misc_feature    9915..9923
                     /label=ZF150-4 (ZF6)
                     /note="Binding site for ZF150-4 (Khalil, et al. Cell 2012)"
     misc_feature    9930..9938
                     /label=ZF150-4 (ZF6)
                     /note="Binding site for ZF150-4 (Khalil, et al. Cell 2012)"
     misc_feature    9945..9953
                     /label=ZF150-4 (ZF6)
                     /note="Binding site for ZF150-4 (Khalil, et al. Cell 2012)"
     misc_feature    9960..9968
                     /label=ZF150-4 (ZF6)
                     /note="Binding site for ZF150-4 (Khalil, et al. Cell 2012)"
     misc_feature    9975..9983
                     /label=ZF150-4 (ZF6)
                     /note="Binding site for ZF150-4 (Khalil, et al. Cell 2012)"
     misc_feature    9990..9998
                     /label=ZF150-4 (ZF6)
                     /note="Binding site for ZF150-4 (Khalil, et al. Cell 2012)"
     misc_feature    10005..10013
                     /label=ZF150-4 (ZF6)
                     /note="Binding site for ZF150-4 (Khalil, et al. Cell 2012)"
     misc_feature    10020..10028
                     /label=ZF150-4 (ZF6)
                     /note="Binding site for ZF150-4 (Khalil, et al. Cell 2012)"
     promoter        10036..10060
                     /label=YB_TATA Minimal Promoter
                     /note="From Hansen et al., PNAS 2014"
     CDS             10096..10770
                     /codon_start=1
                     /product="noncytotoxic tetrameric variant of 
                     DsRedfluorescent protein (Strack et al., 2008)"
                     /label=DsRed-Express2
                     /note="mammalian codon-optimized"
                     /translation="MDSTENVIKPFMRFKVHMEGSVNGHEFEIEGEGEGKPYEGTQTAK
                     LQVTKGGPLPFAWDILSPQFQYGSKVYVKHPADIPDYKKLSFPEGFKWERVMNFEDGGV
                     VTVTQDSSLQDGTFIYHVKFIGVNFPSDGPVMQKKTLGWEPSTERLYPRDGVLKGEIHK
                     ALKLKGGGHYLVEFKSIYMAKKPVKLPGYYYVDSKLDITSHNEDYTVVEQYERAEARHH
                     LFQ"
     polyA_signal    10824..11048
                     /label=bGH poly(A) signal
                     /note="bovine growth hormone polyadenylation signal"
     misc_feature    11066..11090
                     /label=TUPV4 Barcode
     misc_feature    11114..11349
                     /label=cHS4
     misc_feature    11447..11688
                     /label=cHS4
     misc_feature    11778..11802
                     /label=TUPV5 Barcode
     misc_feature    11816..11824
                     /label=ZF150-4 (ZF6)
                     /note="Binding site for ZF150-4 (Khalil, et al. Cell 2012)"
     misc_feature    11831..11839
                     /label=ZF150-4 (ZF6)
                     /note="Binding site for ZF150-4 (Khalil, et al. Cell 2012)"
     misc_feature    11846..11854
                     /label=ZF150-4 (ZF6)
                     /note="Binding site for ZF150-4 (Khalil, et al. Cell 2012)"
     misc_feature    11861..11869
                     /label=ZF150-4 (ZF6)
                     /note="Binding site for ZF150-4 (Khalil, et al. Cell 2012)"
     misc_feature    11876..11884
                     /label=ZF150-4 (ZF6)
                     /note="Binding site for ZF150-4 (Khalil, et al. Cell 2012)"
     misc_feature    11891..11899
                     /label=ZF150-4 (ZF6)
                     /note="Binding site for ZF150-4 (Khalil, et al. Cell 2012)"
     misc_feature    11906..11914
                     /label=ZF150-4 (ZF6)
                     /note="Binding site for ZF150-4 (Khalil, et al. Cell 2012)"
     misc_feature    11921..11929
                     /label=ZF150-4 (ZF6)
                     /note="Binding site for ZF150-4 (Khalil, et al. Cell 2012)"
     misc_feature    11936..11944
                     /label=ZF150-4 (ZF6)
                     /note="Binding site for ZF150-4 (Khalil, et al. Cell 2012)"
     misc_feature    11951..11959
                     /label=ZF150-4 (ZF6)
                     /note="Binding site for ZF150-4 (Khalil, et al. Cell 2012)"
     misc_feature    11966..11974
                     /label=ZF150-4 (ZF6)
                     /note="Binding site for ZF150-4 (Khalil, et al. Cell 2012)"
     misc_feature    11981..11989
                     /label=ZF150-4 (ZF6)
                     /note="Binding site for ZF150-4 (Khalil, et al. Cell 2012)"
     promoter        11997..12021
                     /label=YB_TATA Minimal Promoter
                     /note="From Hansen et al., PNAS 2014"
     CDS             12057..12731
                     /codon_start=1
                     /product="noncytotoxic tetrameric variant of 
                     DsRedfluorescent protein (Strack et al., 2008)"
                     /label=DsRed-Express2
                     /note="mammalian codon-optimized"
                     /translation="MDSTENVIKPFMRFKVHMEGSVNGHEFEIEGEGEGKPYEGTQTAK
                     LQVTKGGPLPFAWDILSPQFQYGSKVYVKHPADIPDYKKLSFPEGFKWERVMNFEDGGV
                     VTVTQDSSLQDGTFIYHVKFIGVNFPSDGPVMQKKTLGWEPSTERLYPRDGVLKGEIHK
                     ALKLKGGGHYLVEFKSIYMAKKPVKLPGYYYVDSKLDITSHNEDYTVVEQYERAEARHH
                     LFQ"
     polyA_signal    12785..13009
                     /label=bGH poly(A) signal
                     /note="bovine growth hormone polyadenylation signal"
     misc_feature    13027..13051
                     /label=TUPV5 Barcode
     misc_feature    13075..13310
                     /label=cHS4
     misc_feature    13408..13649
                     /label=cHS4
     misc_feature    13739..13763
                     /label=TUPV6 Barcode
     misc_feature    13777..13785
                     /label=ZF150-4 (ZF6)
                     /note="Binding site for ZF150-4 (Khalil, et al. Cell 2012)"
     misc_feature    13792..13800
                     /label=ZF150-4 (ZF6)
                     /note="Binding site for ZF150-4 (Khalil, et al. Cell 2012)"
     misc_feature    13807..13815
                     /label=ZF150-4 (ZF6)
                     /note="Binding site for ZF150-4 (Khalil, et al. Cell 2012)"
     misc_feature    13822..13830
                     /label=ZF150-4 (ZF6)
                     /note="Binding site for ZF150-4 (Khalil, et al. Cell 2012)"
     misc_feature    13837..13845
                     /label=ZF150-4 (ZF6)
                     /note="Binding site for ZF150-4 (Khalil, et al. Cell 2012)"
     misc_feature    13852..13860
                     /label=ZF150-4 (ZF6)
                     /note="Binding site for ZF150-4 (Khalil, et al. Cell 2012)"
     misc_feature    13867..13875
                     /label=ZF150-4 (ZF6)
                     /note="Binding site for ZF150-4 (Khalil, et al. Cell 2012)"
     misc_feature    13882..13890
                     /label=ZF150-4 (ZF6)
                     /note="Binding site for ZF150-4 (Khalil, et al. Cell 2012)"
     misc_feature    13897..13905
                     /label=ZF150-4 (ZF6)
                     /note="Binding site for ZF150-4 (Khalil, et al. Cell 2012)"
     misc_feature    13912..13920
                     /label=ZF150-4 (ZF6)
                     /note="Binding site for ZF150-4 (Khalil, et al. Cell 2012)"
     misc_feature    13927..13935
                     /label=ZF150-4 (ZF6)
                     /note="Binding site for ZF150-4 (Khalil, et al. Cell 2012)"
     misc_feature    13942..13950
                     /label=ZF150-4 (ZF6)
                     /note="Binding site for ZF150-4 (Khalil, et al. Cell 2012)"
     promoter        13958..13982
                     /label=YB_TATA Minimal Promoter
                     /note="From Hansen et al., PNAS 2014"
     CDS             14018..14692
                     /codon_start=1
                     /product="noncytotoxic tetrameric variant of 
                     DsRedfluorescent protein (Strack et al., 2008)"
                     /label=DsRed-Express2
                     /note="mammalian codon-optimized"
                     /translation="MDSTENVIKPFMRFKVHMEGSVNGHEFEIEGEGEGKPYEGTQTAK
                     LQVTKGGPLPFAWDILSPQFQYGSKVYVKHPADIPDYKKLSFPEGFKWERVMNFEDGGV
                     VTVTQDSSLQDGTFIYHVKFIGVNFPSDGPVMQKKTLGWEPSTERLYPRDGVLKGEIHK
                     ALKLKGGGHYLVEFKSIYMAKKPVKLPGYYYVDSKLDITSHNEDYTVVEQYERAEARHH
                     LFQ"
     polyA_signal    14746..14970
                     /label=bGH poly(A) signal
                     /note="bovine growth hormone polyadenylation signal"
     misc_feature    14988..15012
                     /label=TUPV6 Barcode
     misc_feature    15036..15271
                     /label=cHS4
     misc_feature    15369..15610
                     /label=cHS4
     misc_feature    15700..15724
                     /label=TUPV7 Barcode
     misc_feature    15867..17268
                     /label=phEF1 alpha
                     /label=pEF1 alpha
     CDS             17308..17706
                     /codon_start=1
                     /gene="Aspergillus terreus BSD"
                     /product="blasticidin S deaminase"
                     /label=BlasticidinR
                     /note="confers resistance to blasticidin"
                     /translation="MAKPLSQEESTLIERATATINSIPISEDYSVASAALSSDGRIFTG
                     VNVYHFTGGPCAELVVLGTAAAAAAGNLTCIVAIGNENRGILSPCGRCRQVLLDLHPGI
                     KAIVKDSDGQPTAVGIRELLPSGYVWEG"
     polyA_signal    17757..17981
                     /label=bGH poly(A) signal
                     /note="bovine growth hormone polyadenylation signal"
     misc_feature    17999..18023
                     /label=TUPV7 Barcode
     misc_feature    18047..18282
                     /label=cHS4
     misc_feature    18380..18621
                     /label=cHS4
     misc_feature    18705..18734
                     /label=Linker7
     CDS             complement(18846..19655)
                     /codon_start=1
                     /gene="aph(3')-Ia"
                     /product="aminoglycoside phosphotransferase"
                     /label=KanR
                     /note="confers resistance to kanamycin in bacteria or G418 
                     (Geneticin(R)) in eukaryotes"
                     /translation="MSHIQRETSRPRLNSNMDADLYGYKWARDNVGQSGATIYRLYGKP
                     DAPELFLKHGKGSVANDVTDEMVRLNWLTEFMPLPTIKHFIRTPDDAWLLTTAIPGKTA
                     FQVLEEYPDSGENIVDALAVFLRRLHSIPVCNCPFNSDRVFRLAQAQSRMNNGLVDASD
                     FDDERNGWPVEQVWKEMHKLLPFSPDSVVTHGDFSLDNLIFDEGKLIGCIDVGRVGIAD
                     RYQDLAILWNCLGEFSPSLQKRLFQKYGIDNPDMNKLQFHLMLDEFF"
     rep_origin      complement(join(19814..20240,1..162))
                     /direction=LEFT
                     /label=ori
                     /note="high-copy-number ColE1/pMB1/pBR322/pUC origin of 
                     replication"
ORIGIN
        1 ggctacacta gaagaacagt atttggtatc tgcgctctgc tgaagccagt taccttcgga
       61 aaaagagttg gtagctcttg atccggcaaa caaaccaccg ctggtagcgg tggttttttt
      121 gtttgcaagc agcagattac gcgcagaaaa aaaggatctc aagaagatcc tttgatcttt
      181 tctacggggt ctgacgctca gtggaacgaa aactcacgtt aagggatttt ggtcatgaga
      241 ttatcaaaaa ggatcttcac ctagatcctt tctcgagctt tcggagtgag atggagtggc
      301 cactgtggaa ctgggcctag catcgcgata agctctagag ggacagcccc cccccaaagc
      361 ccccagggat gtaattacgt ccctcccccg ctagggggca gcagcgagcc gcccggggct
      421 ccgctccggt ccggcgctcc ccccgcatcc ccgagccggc agcgtgcggg gacagcccgg
      481 gcacggggaa ggtggcacgg gatcgctttc ctctgaacgc ttctcgctgc tctttgagcc
      541 tgcagacacc tggggggata cggggaaaaa gctttaggct gaaagagaga tttagaatga
      601 cagaatcata gaacggcctg cgtacggatg gggctctagc tctagagctt gatatcgaat
      661 tcctgcagcc ccgctagagg gacagccccc ccccaaagcc cccagggatg taattacgtc
      721 cctcccccgc tagggggcag cagcgagccg cccggggctc cgctccggtc cggcgctccc
      781 cccgcatccc cgagccggca gcgtgcgggg acagcccggg cacggggaag gtggcacggg
      841 atcgctttcc tctgaacgct tctcgctgct ctttgagcct gcagacacct ggggggatac
      901 ggggaaaaag ctttaggctg aaagagagat ttagaatgac agaatcatag aacggcctgg
      961 gcgcgcctgg tggcgaacga tcaacagacg ggagatctac tattgggaca gcagagatcc
     1021 agttggtaat ggcttgtcga cgacggcggt ctccgtcgtc aggatcatag gtgccaccat
     1081 gaccgagtac aagcccacgg tgcgcctcgc cacccgcgac gacgtccccc gggccgtacg
     1141 caccctcgcc gccgcgttcg ccgactaccc cgccacgcgc cacaccgtcg acccggaccg
     1201 ccacatcgag cgggtcaccg agctgcaaga actcttcctc acgcgcgtcg ggctcgacat
     1261 cggcaaggtg tgggtcgcgg acgacggcgc cgcggtggcg gtctggacca cgccggagag
     1321 cgtcgaagcg ggggcggtgt tcgccgagat cggcccgcgc atggccgagt tgagcggttc
     1381 ccggctggcc gcgcagcaac agatggaagg cctcctggcg ccgcaccggc ccaaggagcc
     1441 cgcgtggttc ctggccaccg tcggcgtctc gcccgaccac cagggcaagg gtctgggcag
     1501 cgccgtcgtg ctccccggag tggaggcggc cgagcgcgcc ggggtgcccg ccttcctgga
     1561 gacatccgcg ccccgcaacc tccccttcta cgagcggctc ggcttcaccg tcaccgccga
     1621 cgtcgaggtg cccgaaggac cgcgcacctg gtgcatgacc cgcaagcccg gagctgccac
     1681 gaacttcagc ctgctgaagc aggctggaga cgtggaggag aaccctggac ccatggccga
     1741 gggctctgtt gctagacaac ccgatctgct gacctgcgac gacgagccca ttcatatccc
     1801 tggcgctatc cagcctcacg gactgctgct tgctctggcc gccgatatga caatcgtggc
     1861 cggcagcgat aacctgcctg agctgacagg actggccatc ggagccctga ttggaagatc
     1921 agccgccgac gtgttcgaca gcgagacaca caacagactg acaatcgccc tggccgaacc
     1981 tggtgctgct gtgggagcac ctatcaccgt gggcttcacc atgagaaagg acgccggctt
     2041 tatcggcagc tggcacagac acgaccagct gatctttctg gaactggaac ctcctcagag
     2101 agatgtggcc gagccacagg ccttcttcag aaggaccaac agcgccatca gacggctcca
     2161 ggccgctgag acactggaat ctgcttgtgc cgccgctgct caagaagtgc ggaagatcac
     2221 cggcttcgac cgcgtgatga tctacagatt cgccagcgac ttcagcggcg aagtgatcgc
     2281 cgaggataga tgcgccgagg tggaatctaa gctgggcctg cattaccccg ccagcttcat
     2341 tcctgctcag gccagacggc tgtataccat caatcccgtg cggatcatcc ccgacatcaa
     2401 ctacagaccc gtgcctgtga ctcccgatct gaaccctgtt accggcagac ccatcgacct
     2461 gagcttcgcc atcctgagat ccgtgtctcc cgtgcatctt gagttcatgc ggaacatcgg
     2521 aatgcacggc accatgagca tctctatcct gcggggcgaa agactgtggg gcctgatcgt
     2581 gtgtcaccac agaacccctt actacgtgga cctggatggc agacaggcct gcaaaagagt
     2641 ggccgagaga ctggccacac agatcggcgt gatggaagaa tgagcttcca ctggattgta
     2701 caattaccaa ctgaattcac tcctcaggtg caggctgcct atcagaaggt ggtggctggt
     2761 gtggccaatg ccctggctca caaataccac tgagatcttt ttccctctgc caaaaattat
     2821 ggggacatca tgaagcccct tgagcatctg acttctggct aataaaggaa atttattttc
     2881 attgcaatag tgtgttggaa ttttttgtgt ctctcactcg gaaggacata tgggagggca
     2941 aatcatttaa aacatcagaa tgagtatttg gtttagagtt tggcaacata tgcccatatg
     3001 ctggctgcca tgaacaaagg ttggctataa agaggtcatc agtatatgaa acagccccct
     3061 gctgtccatt ccttattcca tagaaaagcc ttgacttgag gttagatttt ttttatattt
     3121 tgttttgtgt tatttttttc tttaacatcc ctaaaatttt ccttacatgt tttactagcc
     3181 agatttttcc tcctctcctg actactccca gtcatagctg tccctcttct cttatggaga
     3241 tccgggccta gcatcgcgat aagctctaga gggacagccc ccccccaaag cccccaggga
     3301 tgtaattacg tccctccccc gctagggggc agcagcgagc cgcccggggc tccgctccgg
     3361 tccggcgctc cccccgcatc cccgagccgg cagcgtgcgg ggacagcccg ggcacgggga
     3421 aggtggcacg ggatcgcttt cctctgaacg cttctcgctg ctctttgagc ctgcagacac
     3481 ctggggggat acggggaaaa agctttaggc tgaaagagag atttagaatg acagaatcat
     3541 agaacggcct gcgtacggat ggggctctag ctctagagct tgatatcgaa ttcctgcagc
     3601 cccgctagag ggacagcccc cccccaaagc ccccagggat gtaattacgt ccctcccccg
     3661 ctagggggca gcagcgagcc gcccggggct ccgctccggt ccggcgctcc ccccgcatcc
     3721 ccgagccggc agcgtgcggg gacagcccgg gcacggggaa ggtggcacgg gatcgctttc
     3781 ctctgaacgc ttctcgctgc tctttgagcc tgcagacacc tggggggata cggggaaaaa
     3841 gctttaggct gaaagagaga tttagaatga cagaatcata gaacggcctg ggcgcgcctg
     3901 gtggcgaacg atcaacagac gggagattgc caaggtcttg acaaacgagt gctagtacaa
     3961 gatctgcgag ggtgtagggg ttaatggtgt aggggtaatt ggtgtagggg tctagggtgt
     4021 aggggtaatg ggtgtagggg tttaaggtgt aggggtagca ggtgtagggg ttcgtggtgt
     4081 aggggttata ggtgtagggg taattggtgt aggggtatgt ggtgtagggg taacgggtgt
     4141 aggggtacgc tctctagagg gtatataatg ggggccacta gtctactacc agagctcatc
     4201 gctagcgcca ccatggatag cactgagaac gtcatcaagc ccttcatgcg cttcaaggtg
     4261 cacatggagg gctccgtgaa cggccacgag ttcgagatcg agggcgaggg cgagggcaag
     4321 ccctacgagg gcacccagac cgccaagctc caggtgacca agggcggccc cctgcccttc
     4381 gcctgggaca tcctgtcccc ccagttccag tacggctcca aggtgtacgt gaagcacccc
     4441 gccgacatcc ccgactacaa gaagctgtcc ttccccgagg gcttcaagtg ggagcgcgtg
     4501 atgaacttcg aggacggcgg cgtggtgacc gtgacccagg actcctccct ccaggacggc
     4561 accttcatct accacgtgaa gttcatcggc gtgaacttcc cctccgacgg ccccgtaatg
     4621 cagaagaaaa ctctgggctg ggagccctcc accgagcgcc tgtacccccg cgacggcgtg
     4681 ctgaagggcg agatccacaa ggcgctgaag ctgaagggcg gcggccacta cctggtggag
     4741 ttcaagtcaa tctacatggc caagaagccc gtgaagctgc ccggctacta ctacgtggac
     4801 tccaagctgg acatcacctc ccacaacgag gactacaccg tggtggagca gtacgagcgc
     4861 gccgaggccc gccaccacct gttccagtag gcggccgctc gagtctagag ggcccgttta
     4921 aacccgctga tcagcctcga ctgtgccttc tagttgccag ccatctgttg tttgcccctc
     4981 ccccgtgcct tccttgaccc tggaaggtgc cactcccact gtcctttcct aataaaatga
     5041 ggaaattgca tcgcattgtc tgagtaggtg tcattctatt ctggggggtg gggtggggca
     5101 ggacagcaag ggggaggatt gggaagtcaa tagcaggcat gctggggatg cggtgggctc
     5161 tatggcttct gaggcaggtc gagggtacat gcgccttact ccttgtgagc gcatcgcgat
     5221 aagctctaga gggacagccc ccccccaaag cccccaggga tgtaattacg tccctccccc
     5281 gctagggggc agcagcgagc cgcccggggc tccgctccgg tccggcgctc cccccgcatc
     5341 cccgagccgg cagcgtgcgg ggacagcccg ggcacgggga aggtggcacg ggatcgcttt
     5401 cctctgaacg cttctcgctg ctctttgagc ctgcagacac ctggggggat acggggaaaa
     5461 agctttaggc tgaaagagag atttagaatg acagaatcat agaacggcct gcgtacggat
     5521 ggggctctag ctctagagct tgatatcgaa ttcctgcagc cccgctagag ggacagcccc
     5581 cccccaaagc ccccagggat gtaattacgt ccctcccccg ctagggggca gcagcgagcc
     5641 gcccggggct ccgctccggt ccggcgctcc ccccgcatcc ccgagccggc agcgtgcggg
     5701 gacagcccgg gcacggggaa ggtggcacgg gatcgctttc ctctgaacgc ttctcgctgc
     5761 tctttgagcc tgcagacacc tggggggata cggggaaaaa gctttaggct gaaagagaga
     5821 tttagaatga cagaatcata gaacggcctg ggcgcgcctg gtggcgaacg atcaacagac
     5881 gggagagggc aaaaccgatg ttgacggact aatcctgaca agatctgcga gggtgtaggg
     5941 gttaatggtg taggggtaat tggtgtaggg gtctagggtg taggggtaat gggtgtaggg
     6001 gtttaaggtg taggggtagc aggtgtaggg gttcgtggtg taggggttat aggtgtaggg
     6061 gtaattggtg taggggtatg tggtgtaggg gtaacgggtg taggggtacg ctctctagag
     6121 ggtatataat gggggccact agtctactac cagagctcat cgctagcgcc accatggata
     6181 gcactgagaa cgtcatcaag cccttcatgc gcttcaaggt gcacatggag ggctccgtga
     6241 acggccacga gttcgagatc gagggcgagg gcgagggcaa gccctacgag ggcacccaga
     6301 ccgccaagct ccaggtgacc aagggcggcc ccctgccctt cgcctgggac atcctgtccc
     6361 cccagttcca gtacggctcc aaggtgtacg tgaagcaccc cgccgacatc cccgactaca
     6421 agaagctgtc cttccccgag ggcttcaagt gggagcgcgt gatgaacttc gaggacggcg
     6481 gcgtggtgac cgtgacccag gactcctccc tccaggacgg caccttcatc taccacgtga
     6541 agttcatcgg cgtgaacttc ccctccgacg gccccgtaat gcagaagaaa actctgggct
     6601 gggagccctc caccgagcgc ctgtaccccc gcgacggcgt gctgaagggc gagatccaca
     6661 aggcgctgaa gctgaagggc ggcggccact acctggtgga gttcaagtca atctacatgg
     6721 ccaagaagcc cgtgaagctg cccggctact actacgtgga ctccaagctg gacatcacct
     6781 cccacaacga ggactacacc gtggtggagc agtacgagcg cgccgaggcc cgccaccacc
     6841 tgttccagta ggcggccgct cgagtctaga gggcccgttt aaacccgctg atcagcctcg
     6901 actgtgcctt ctagttgcca gccatctgtt gtttgcccct cccccgtgcc ttccttgacc
     6961 ctggaaggtg ccactcccac tgtcctttcc taataaaatg aggaaattgc atcgcattgt
     7021 ctgagtaggt gtcattctat tctggggggt ggggtggggc aggacagcaa gggggaggat
     7081 tgggaagtca atagcaggca tgctggggat gcggtgggct ctatggcttc tgaggcaggt
     7141 cgaagaacta tttcctggct gttacgcgag cgcatcgcga taagctctag agggacagcc
     7201 cccccccaaa gcccccaggg atgtaattac gtccctcccc cgctaggggg cagcagcgag
     7261 ccgcccgggg ctccgctccg gtccggcgct ccccccgcat ccccgagccg gcagcgtgcg
     7321 gggacagccc gggcacgggg aaggtggcac gggatcgctt tcctctgaac gcttctcgct
     7381 gctctttgag cctgcagaca cctgggggga tacggggaaa aagctttagg ctgaaagaga
     7441 gatttagaat gacagaatca tagaacggcc tgcgtacgga tggggctcta gctctagagc
     7501 ttgatatcga attcctgcag ccccgctaga gggacagccc ccccccaaag cccccaggga
     7561 tgtaattacg tccctccccc gctagggggc agcagcgagc cgcccggggc tccgctccgg
     7621 tccggcgctc cccccgcatc cccgagccgg cagcgtgcgg ggacagcccg ggcacgggga
     7681 aggtggcacg ggatcgcttt cctctgaacg cttctcgctg ctctttgagc ctgcagacac
     7741 ctggggggat acggggaaaa agctttaggc tgaaagagag atttagaatg acagaatcat
     7801 agaacggcct gggcgcgcct ggtggcgaac gatcaacaga cgggagagga ctaaatagta
     7861 gttcagacgc cgttaagcgc aagatctgcg agggtgtagg ggttaatggt gtaggggtaa
     7921 ttggtgtagg ggtctagggt gtaggggtaa tgggtgtagg ggtttaaggt gtaggggtag
     7981 caggtgtagg ggttcgtggt gtaggggtta taggtgtagg ggtaattggt gtaggggtat
     8041 gtggtgtagg ggtaacgggt gtaggggtac gctctctaga gggtatataa tgggggccac
     8101 tagtctacta ccagagctca tcgctagcgc caccatggat agcactgaga acgtcatcaa
     8161 gcccttcatg cgcttcaagg tgcacatgga gggctccgtg aacggccacg agttcgagat
     8221 cgagggcgag ggcgagggca agccctacga gggcacccag accgccaagc tccaggtgac
     8281 caagggcggc cccctgccct tcgcctggga catcctgtcc ccccagttcc agtacggctc
     8341 caaggtgtac gtgaagcacc ccgccgacat ccccgactac aagaagctgt ccttccccga
     8401 gggcttcaag tgggagcgcg tgatgaactt cgaggacggc ggcgtggtga ccgtgaccca
     8461 ggactcctcc ctccaggacg gcaccttcat ctaccacgtg aagttcatcg gcgtgaactt
     8521 cccctccgac ggccccgtaa tgcagaagaa aactctgggc tgggagccct ccaccgagcg
     8581 cctgtacccc cgcgacggcg tgctgaaggg cgagatccac aaggcgctga agctgaaggg
     8641 cggcggccac tacctggtgg agttcaagtc aatctacatg gccaagaagc ccgtgaagct
     8701 gcccggctac tactacgtgg actccaagct ggacatcacc tcccacaacg aggactacac
     8761 cgtggtggag cagtacgagc gcgccgaggc ccgccaccac ctgttccagt aggcggccgc
     8821 tcgagtctag agggcccgtt taaacccgct gatcagcctc gactgtgcct tctagttgcc
     8881 agccatctgt tgtttgcccc tcccccgtgc cttccttgac cctggaaggt gccactccca
     8941 ctgtcctttc ctaataaaat gaggaaattg catcgcattg tctgagtagg tgtcattcta
     9001 ttctgggggg tggggtgggg caggacagca agggggagga ttgggaagtc aatagcaggc
     9061 atgctgggga tgcggtgggc tctatggctt ctgaggcagg tcgaagagac tgcccgacac
     9121 atcttagtga gcgcatcgcg ataagctcta gagggacagc ccccccccaa agcccccagg
     9181 gatgtaatta cgtccctccc ccgctagggg gcagcagcga gccgcccggg gctccgctcc
     9241 ggtccggcgc tccccccgca tccccgagcc ggcagcgtgc ggggacagcc cgggcacggg
     9301 gaaggtggca cgggatcgct ttcctctgaa cgcttctcgc tgctctttga gcctgcagac
     9361 acctgggggg atacggggaa aaagctttag gctgaaagag agatttagaa tgacagaatc
     9421 atagaacggc ctgcgtacgg atggggctct agctctagag cttgatatcg aattcctgca
     9481 gccccgctag agggacagcc cccccccaaa gcccccaggg atgtaattac gtccctcccc
     9541 cgctaggggg cagcagcgag ccgcccgggg ctccgctccg gtccggcgct ccccccgcat
     9601 ccccgagccg gcagcgtgcg gggacagccc gggcacgggg aaggtggcac gggatcgctt
     9661 tcctctgaac gcttctcgct gctctttgag cctgcagaca cctgggggga tacggggaaa
     9721 aagctttagg ctgaaagaga gatttagaat gacagaatca tagaacggcc tgggcgcgcc
     9781 tggtggcgaa cgatcaacag acgggagagg ttacaatatc ccgtgaagct tgagtggaat
     9841 caagatctgc gagggtgtag gggttaatgg tgtaggggta attggtgtag gggtctaggg
     9901 tgtaggggta atgggtgtag gggtttaagg tgtaggggta gcaggtgtag gggttcgtgg
     9961 tgtaggggtt ataggtgtag gggtaattgg tgtaggggta tgtggtgtag gggtaacggg
    10021 tgtaggggta cgctctctag agggtatata atgggggcca ctagtctact accagagctc
    10081 atcgctagcg ccaccatgga tagcactgag aacgtcatca agcccttcat gcgcttcaag
    10141 gtgcacatgg agggctccgt gaacggccac gagttcgaga tcgagggcga gggcgagggc
    10201 aagccctacg agggcaccca gaccgccaag ctccaggtga ccaagggcgg ccccctgccc
    10261 ttcgcctggg acatcctgtc cccccagttc cagtacggct ccaaggtgta cgtgaagcac
    10321 cccgccgaca tccccgacta caagaagctg tccttccccg agggcttcaa gtgggagcgc
    10381 gtgatgaact tcgaggacgg cggcgtggtg accgtgaccc aggactcctc cctccaggac
    10441 ggcaccttca tctaccacgt gaagttcatc ggcgtgaact tcccctccga cggccccgta
    10501 atgcagaaga aaactctggg ctgggagccc tccaccgagc gcctgtaccc ccgcgacggc
    10561 gtgctgaagg gcgagatcca caaggcgctg aagctgaagg gcggcggcca ctacctggtg
    10621 gagttcaagt caatctacat ggccaagaag cccgtgaagc tgcccggcta ctactacgtg
    10681 gactccaagc tggacatcac ctcccacaac gaggactaca ccgtggtgga gcagtacgag
    10741 cgcgccgagg cccgccacca cctgttccag taggcggccg ctcgagtcta gagggcccgt
    10801 ttaaacccgc tgatcagcct cgactgtgcc ttctagttgc cagccatctg ttgtttgccc
    10861 ctcccccgtg ccttccttga ccctggaagg tgccactccc actgtccttt cctaataaaa
    10921 tgaggaaatt gcatcgcatt gtctgagtag gtgtcattct attctggggg gtggggtggg
    10981 gcaggacagc aagggggagg attgggaagt caatagcagg catgctgggg atgcggtggg
    11041 ctctatggct tctgaggcag gtcgacactg tttaacaagc ccgtcagtag agcgcatcgc
    11101 gataagctct agagggacag ccccccccca aagcccccag ggatgtaatt acgtccctcc
    11161 cccgctaggg ggcagcagcg agccgcccgg ggctccgctc cggtccggcg ctccccccgc
    11221 atccccgagc cggcagcgtg cggggacagc ccgggcacgg ggaaggtggc acgggatcgc
    11281 tttcctctga acgcttctcg ctgctctttg agcctgcaga cacctggggg gatacgggga
    11341 aaaagcttta ggctgaaaga gagatttaga atgacagaat catagaacgg cctgcgtacg
    11401 gatggggctc tagctctaga gcttgatatc gaattcctgc agccccgcta gagggacagc
    11461 ccccccccaa agcccccagg gatgtaatta cgtccctccc ccgctagggg gcagcagcga
    11521 gccgcccggg gctccgctcc ggtccggcgc tccccccgca tccccgagcc ggcagcgtgc
    11581 ggggacagcc cgggcacggg gaaggtggca cgggatcgct ttcctctgaa cgcttctcgc
    11641 tgctctttga gcctgcagac acctgggggg atacggggaa aaagctttag gctgaaagag
    11701 agatttagaa tgacagaatc atagaacggc ctgggcgcgc ctggtggcga acgatcaaca
    11761 gacgggagag gcagaaaggt atggcacgcc taatctggac acaagatctg cgagggtgta
    11821 ggggttaatg gtgtaggggt aattggtgta ggggtctagg gtgtaggggt aatgggtgta
    11881 ggggtttaag gtgtaggggt agcaggtgta ggggttcgtg gtgtaggggt tataggtgta
    11941 ggggtaattg gtgtaggggt atgtggtgta ggggtaacgg gtgtaggggt acgctctcta
    12001 gagggtatat aatgggggcc actagtctac taccagagct catcgctagc gccaccatgg
    12061 atagcactga gaacgtcatc aagcccttca tgcgcttcaa ggtgcacatg gagggctccg
    12121 tgaacggcca cgagttcgag atcgagggcg agggcgaggg caagccctac gagggcaccc
    12181 agaccgccaa gctccaggtg accaagggcg gccccctgcc cttcgcctgg gacatcctgt
    12241 ccccccagtt ccagtacggc tccaaggtgt acgtgaagca ccccgccgac atccccgact
    12301 acaagaagct gtccttcccc gagggcttca agtgggagcg cgtgatgaac ttcgaggacg
    12361 gcggcgtggt gaccgtgacc caggactcct ccctccagga cggcaccttc atctaccacg
    12421 tgaagttcat cggcgtgaac ttcccctccg acggccccgt aatgcagaag aaaactctgg
    12481 gctgggagcc ctccaccgag cgcctgtacc cccgcgacgg cgtgctgaag ggcgagatcc
    12541 acaaggcgct gaagctgaag ggcggcggcc actacctggt ggagttcaag tcaatctaca
    12601 tggccaagaa gcccgtgaag ctgcccggct actactacgt ggactccaag ctggacatca
    12661 cctcccacaa cgaggactac accgtggtgg agcagtacga gcgcgccgag gcccgccacc
    12721 acctgttcca gtaggcggcc gctcgagtct agagggcccg tttaaacccg ctgatcagcc
    12781 tcgactgtgc cttctagttg ccagccatct gttgtttgcc cctcccccgt gccttccttg
    12841 accctggaag gtgccactcc cactgtcctt tcctaataaa atgaggaaat tgcatcgcat
    12901 tgtctgagta ggtgtcattc tattctgggg ggtggggtgg ggcaggacag caagggggag
    12961 gattgggaag tcaatagcag gcatgctggg gatgcggtgg gctctatggc ttctgaggca
    13021 ggtcgatgca ccgttcatat gttatcggga cagcgcatcg cgataagctc tagagggaca
    13081 gccccccccc aaagccccca gggatgtaat tacgtccctc ccccgctagg gggcagcagc
    13141 gagccgcccg gggctccgct ccggtccggc gctccccccg catccccgag ccggcagcgt
    13201 gcggggacag cccgggcacg gggaaggtgg cacgggatcg ctttcctctg aacgcttctc
    13261 gctgctcttt gagcctgcag acacctgggg ggatacgggg aaaaagcttt aggctgaaag
    13321 agagatttag aatgacagaa tcatagaacg gcctgcgtac ggatggggct ctagctctag
    13381 agcttgatat cgaattcctg cagccccgct agagggacag ccccccccca aagcccccag
    13441 ggatgtaatt acgtccctcc cccgctaggg ggcagcagcg agccgcccgg ggctccgctc
    13501 cggtccggcg ctccccccgc atccccgagc cggcagcgtg cggggacagc ccgggcacgg
    13561 ggaaggtggc acgggatcgc tttcctctga acgcttctcg ctgctctttg agcctgcaga
    13621 cacctggggg gatacgggga aaaagcttta ggctgaaaga gagatttaga atgacagaat
    13681 catagaacgg cctgggcgcg cctggtggcg aacgatcaac agacgggaga ggtgtgaaga
    13741 ttcaatatgt gtcgtctatc ctcaagatct gcgagggtgt aggggttaat ggtgtagggg
    13801 taattggtgt aggggtctag ggtgtagggg taatgggtgt aggggtttaa ggtgtagggg
    13861 tagcaggtgt aggggttcgt ggtgtagggg ttataggtgt aggggtaatt ggtgtagggg
    13921 tatgtggtgt aggggtaacg ggtgtagggg tacgctctct agagggtata taatgggggc
    13981 cactagtcta ctaccagagc tcatcgctag cgccaccatg gatagcactg agaacgtcat
    14041 caagcccttc atgcgcttca aggtgcacat ggagggctcc gtgaacggcc acgagttcga
    14101 gatcgagggc gagggcgagg gcaagcccta cgagggcacc cagaccgcca agctccaggt
    14161 gaccaagggc ggccccctgc ccttcgcctg ggacatcctg tccccccagt tccagtacgg
    14221 ctccaaggtg tacgtgaagc accccgccga catccccgac tacaagaagc tgtccttccc
    14281 cgagggcttc aagtgggagc gcgtgatgaa cttcgaggac ggcggcgtgg tgaccgtgac
    14341 ccaggactcc tccctccagg acggcacctt catctaccac gtgaagttca tcggcgtgaa
    14401 cttcccctcc gacggccccg taatgcagaa gaaaactctg ggctgggagc cctccaccga
    14461 gcgcctgtac ccccgcgacg gcgtgctgaa gggcgagatc cacaaggcgc tgaagctgaa
    14521 gggcggcggc cactacctgg tggagttcaa gtcaatctac atggccaaga agcccgtgaa
    14581 gctgcccggc tactactacg tggactccaa gctggacatc acctcccaca acgaggacta
    14641 caccgtggtg gagcagtacg agcgcgccga ggcccgccac cacctgttcc agtaggcggc
    14701 cgctcgagtc tagagggccc gtttaaaccc gctgatcagc ctcgactgtg ccttctagtt
    14761 gccagccatc tgttgtttgc ccctcccccg tgccttcctt gaccctggaa ggtgccactc
    14821 ccactgtcct ttcctaataa aatgaggaaa ttgcatcgca ttgtctgagt aggtgtcatt
    14881 ctattctggg gggtggggtg gggcaggaca gcaaggggga ggattgggaa gtcaatagca
    14941 ggcatgctgg ggatgcggtg ggctctatgg cttctgaggc aggtcgaaga gacttacacc
    15001 cgtagacgtc ggagcgcatc gcgataagct ctagagggac agcccccccc caaagccccc
    15061 agggatgtaa ttacgtccct cccccgctag ggggcagcag cgagccgccc ggggctccgc
    15121 tccggtccgg cgctcccccc gcatccccga gccggcagcg tgcggggaca gcccgggcac
    15181 ggggaaggtg gcacgggatc gctttcctct gaacgcttct cgctgctctt tgagcctgca
    15241 gacacctggg gggatacggg gaaaaagctt taggctgaaa gagagattta gaatgacaga
    15301 atcatagaac ggcctgcgta cggatggggc tctagctcta gagcttgata tcgaattcct
    15361 gcagccccgc tagagggaca gccccccccc aaagccccca gggatgtaat tacgtccctc
    15421 ccccgctagg gggcagcagc gagccgcccg gggctccgct ccggtccggc gctccccccg
    15481 catccccgag ccggcagcgt gcggggacag cccgggcacg gggaaggtgg cacgggatcg
    15541 ctttcctctg aacgcttctc gctgctcttt gagcctgcag acacctgggg ggatacgggg
    15601 aaaaagcttt aggctgaaag agagatttag aatgacagaa tcatagaacg gcctgggcgc
    15661 gcctggtggc gaacgatcaa cagacgggag agggagcaag ctcttaaaac tggtatcacc
    15721 tgacaagatc tggggaggtc gctgagtagt gcgcgagcaa aatttaagct acaacaaggc
    15781 aaggcttgac cgacaattgc atgaagaatc tgcttagggt taggcgtttt gcgctgcttc
    15841 gcgatgtacg ggccagatat acgcgtgagt aattcataca aaaggactcg cccctgcctt
    15901 ggggaatccc agggaccgtc gttaaactcc cactaacgta gaacccagag atcgctgcgt
    15961 tcccgccccc tcacccgccc gctctcgtca tcactgaggt ggagaagagc atgcgtgagg
    16021 ctccggtgcc cgtcagtggg cagagcgcac atcgcccaca gtccccgaga agttgggggg
    16081 aggggtcggc aattgaaccg gtgcctagag aaggtggcgc ggggtaaact gggaaagtga
    16141 tgtcgtgtac tggctccgcc tttttcccga gggtggggga gaaccgtata taagtgcagt
    16201 agtcgccgtg aacgttcttt ttcgcaacgg gtttgccgcc agaacacagg taagtgccgt
    16261 gtgtggttcc cgcgggcctg gcctctttac gggttatggc ccttgcgtgc cttgaattac
    16321 ttccacgccc ctggctgcag tacgtgattc ttgatcccga gcttcgggtt ggaagtgggt
    16381 gggagagttc gaggccttgc gcttaaggag ccccttcgcc tcgtgcttga gttgaggcct
    16441 ggcttgggcg ctggggccgc cgcgtgcgaa tctggtggca ccttcgcgcc tgtctcgctg
    16501 ctttcgataa gtctctagcc atttaaaatt tttgatgacc tgctgcgacg ctttttttct
    16561 ggcaagatag tcttgtaaat gcgggccaag atctgcacac tggtatttcg gtttttgggg
    16621 ccgcgggcgg cgacggggcc cgtgcgtccc agcgcacatg ttcggcgagg cggggcctgc
    16681 gagcgcggcc accgagaatc ggacgggggt agtctcaagc tggccggcct gctctggtgc
    16741 ctggcctcgc gccgccgtgt atcgccccgc cctgggcggc aaggctggcc cggtcggcac
    16801 cagttgcgtg agcggaaaga tggccgcttc ccggccctgc tgcagggagc tcaaaatgga
    16861 ggacgcggcg ctcgggagag cgggcgggtg agtcacccac acaaaggaaa agggcctttc
    16921 cgtcctcagc cgtcgcttca tgtgactcca cggagtaccg ggcgccgtcc aggcacctcg
    16981 attagttctc gagcttttgg agtacgtcgt ctttaggttg gggggagggg ttttatgcga
    17041 tggagtttcc ccacactgag tgggtggaga ctgaagttag gccagcttgg cacttgatgt
    17101 aattctcctt ggaatttgcc ctttttgagt ttggatcttg gttcattctc aagcctcaga
    17161 cagtggttca aagttttttt cttccatttc aggtgtcgtg agagctcgtt tagtgaaccg
    17221 tcagatcgcc tggagacgcc atccacgctg ttttgacctc catagaagag aacgggaccg
    17281 atccaaattc tcgaggctag cgccaccatg gccaagcctt tgtctcaaga agaatccacc
    17341 ctcattgaaa gagcaacggc tacaatcaac agcatcccca tctctgagga ctacagcgtc
    17401 gccagcgcag ctctctctag cgacggccgc atcttcactg gtgtcaatgt atatcatttt
    17461 actgggggac cttgtgcaga actcgtggtg ctgggcactg ctgctgctgc ggcagctggc
    17521 aacctgactt gtatcgtcgc gatcggaaat gagaacaggg gcatcttgag cccctgcgga
    17581 cggtgccgac aggtgcttct cgatctgcat cctgggatca aagccatagt gaaggacagt
    17641 gatggacagc cgacggcagt tgggattcgt gaattgctgc cctctggtta tgtgtgggag
    17701 ggctaagcgg ccgctcgagt ctagagggcc cgtttaaacc cgctgatcag cctcgactgt
    17761 gccttctagt tgccagccat ctgttgtttg cccctccccc gtgccttcct tgaccctgga
    17821 aggtgccact cccactgtcc tttcctaata aaatgaggaa attgcatcgc attgtctgag
    17881 taggtgtcat tctattctgg ggggtggggt ggggcaggac agcaaggggg aggattggga
    17941 agtcaatagc aggcatgctg gggatgcggt gggctctatg gcttctgagg caggtcgagg
    18001 tcccatccga gcagatttga ctcagcgcat cgcgataagc tctagaggga cagccccccc
    18061 ccaaagcccc cagggatgta attacgtccc tcccccgcta gggggcagca gcgagccgcc
    18121 cggggctccg ctccggtccg gcgctccccc cgcatccccg agccggcagc gtgcggggac
    18181 agcccgggca cggggaaggt ggcacgggat cgctttcctc tgaacgcttc tcgctgctct
    18241 ttgagcctgc agacacctgg ggggatacgg ggaaaaagct ttaggctgaa agagagattt
    18301 agaatgacag aatcatagaa cggcctgcgt acggatgggg ctctagctct agagcttgat
    18361 atcgaattcc tgcagccccg ctagagggac agcccccccc caaagccccc agggatgtaa
    18421 ttacgtccct cccccgctag ggggcagcag cgagccgccc ggggctccgc tccggtccgg
    18481 cgctcccccc gcatccccga gccggcagcg tgcggggaca gcccgggcac ggggaaggtg
    18541 gcacgggatc gctttcctct gaacgcttct cgctgctctt tgagcctgca gacacctggg
    18601 gggatacggg gaaaaagctt taggctgaaa gagagattta gaatgacaga atcatagaac
    18661 ggcctgggcg cgcctggtgg cgaacgatca acagacggga gaggaacgga attcgatatc
    18721 gcacatgtga ccgagggatg gaacgacgcg taactcacgt taagggattt tggtcatgag
    18781 cttgcgccgt cccgtcaagt cagcgtaatg ctctgccagt gttacaacca attaaccaat
    18841 tctgattaga aaaactcatc gagcatcaaa tgaaactgca atttattcat atcaggatta
    18901 tcaataccat atttttgaaa aagccgtttc tgtaatgaag gagaaaactc accgaggcag
    18961 ttccatagga tggcaagatc ctggtatcgg tctgcgattc cgactcgtcc aacatcaata
    19021 caacctatta atttcccctc gtcaaaaata aggttatcaa gtgagaaatc accatgagtg
    19081 acgactgaat ccggtgagaa tggcaaaagt ttatgcattt ctttccagac ttgttcaaca
    19141 ggccagccat tacgctcgtc atcaaaatca ctcgcatcaa ccaaaccgtt attcattcgt
    19201 gattgcgcct gagcgagacg aaatacgcga tcgctgttaa aaggacaatt acaaacagga
    19261 atcgaatgca accggcgcag gaacactgcc agcgcatcaa caatattttc acctgaatca
    19321 ggatattctt ctaatacctg gaatgctgtt tttccgggga tcgcagtggt gagtaaccat
    19381 gcatcatcag gagtacggat aaaatgcttg atggtcggaa gaggcataaa ttccgtcagc
    19441 cagtttagtc tgaccatctc atctgtaaca tcattggcaa cgctaccttt gccatgtttc
    19501 agaaacaact ctggcgcatc gggcttccca tacaagcgat agattgtcgc acctgattgc
    19561 ccgacattat cgcgagccca tttataccca tataaatcag catccatgtt ggaatttaat
    19621 cgcggcctcg acgtttcccg ttgaatatgg ctcataacac cccttgtatt actgtttatg
    19681 taagcagaca gttttattgt tcatgatgat attattttat cttgtgcaat gtaacatcag
    19741 agattttgag acacgggcca tgctagctcc agcaaaaggc caggaaccgt aaaaaggccg
    19801 cgttgctggc gtttttccat aggctccgcc cccctgacga gcatcacaaa aatcgacgct
    19861 caagtcagag gtggcgaaac ccgacaggac tataaagata ccaggcgttt ccccctggaa
    19921 gctccctcgt gcgctctcct gttccgaccc tgccgcttac cggatacctg tccgcctttc
    19981 tcccttcggg aagcgtggcg ctttctcata gctcacgctg taggtatctc agttcggtgt
    20041 aggtcgttcg ctccaagctg ggctgtgtgc acgaaccccc cgttcagccc gaccgctgcg
    20101 ccttatccgg taactatcgt cttgagtcca acccggtaag acacgactta tcgccactgg
    20161 cagcagccac tggtaacagg attagcagag cgaggtatgt aggcggtgct acagagttct
    20221 tgaagtggtg gcctaactac
//
