# Supplementary material for: Enhancing extracellular vesicle cargo loading and functional delivery by engineering protein-lipid interactions
Source: Nat Commun. 2024 Jul 4;15:5618. doi: 10.1038/s41467-024-49678-z (PMC11224323; doi:10.1038/s41467-024-49678-z)
Supplement: Supplementary file 4 — Plasmid Maps [file 41467_2024_49678_MOESM4_ESM.zip › Supporting Information - plasmid maps/Reporter/pPD1178 LPDV promoterless PuroR-P2A-miRFP720.gb]

LOCUS       Exported               11047 bp ds-DNA     circular SYN 14-MAY-2024
DEFINITION  Landing pad destination vector for mMoClo golden gate-based assembly
            of landing pad integration vectors; contains BxB1 attB site, 
            promoterless puromycin resistance gene and miRFP720 gene.
ACCESSION   .
VERSION     .
KEYWORDS    pPD1178-LPDV promoterless PuroR-P2A-miRFP720
SOURCE      synthetic DNA construct
  ORGANISM  synthetic DNA construct
REFERENCE   1  (bases 1 to 11047)
  AUTHORS   Peruzzi JA, Gunnels TF, Edelstein HI, Lu P, Baker D, Leonard JN, 
            Kamat NP
  TITLE     Enhancing extracellular vesicle cargo loading and functional 
            delivery by engineering protein-lipid interactions
  JOURNAL   bioRxiv 2023.04.29.538810
REFERENCE   2  (bases 1 to 11047)
  AUTHORS   .
  TITLE     Direct Submission
  JOURNAL   Exported Tuesday, May 14, 2024 from SnapGene 5.1.7
            https://www.snapgene.com
COMMENT     SGRef: number: 1; type: "Journal Article"; journalName: "bioRxiv 
            2023.04.29.538810"
FEATURES             Location/Qualifiers
     source          1..11047
                     /organism="synthetic DNA construct"
                     /mol_type="other DNA"
     misc_feature    340..575
                     /label=cHS4
     misc_feature    673..914
                     /label=cHS4
     misc_feature    1031..1068
                     /label=attB BxB1
     CDS             1079..1672
                     /codon_start=1
                     /label=puro R
                     /note="/ApEinfo_fwdcolor=#408080 
                     /ApEinfo_graphicformat=arrow_data {{0 1 2 0 0 -1} {} 0} 
                     width 5 offset 0/ApEinfo_revcolor=green"
                     /translation="MTEYKPTVRLATRDDVPRAVRTLAAAFADYPATRHTVDPDRHIER
                     VTELQELFLTRVGLDIGKVWVADDGAAVAVWTTPESVEAGAVFAEIGPRMAELSGSRLA
                     AQQQMEGLLAPHRPKEPAWFLATVGVSPDHQGKGLGSAVVLPGVEAAERAGVPAFLETS
                     APRNLPFYERLGFTVTADVEVPEGPRTWCMTRKPG"
     CDS             1676..1732
                     /codon_start=1
                     /product="2A peptide from porcine teschovirus-1polyprotein"
                     /label=P2A
                     /note="Eukaryotic ribosomes fail to insert a peptide bond 
                     between the Gly and Pro residues, yielding separate 
                     polypeptides."
                     /translation="ATNFSLLKQAGDVEENPGP"
     CDS             1733..2683
                     /codon_start=1
                     /product="from Shcherbakova D. et al. Nat Chem Bio. 2018. "
                     /label=miRFP720
                     /translation="MAEGSVARQPDLLTCDDEPIHIPGAIQPHGLLLALAADMTIVAGS
                     DNLPELTGLAIGALIGRSAADVFDSETHNRLTIALAEPGAAVGAPITVGFTMRKDAGFI
                     GSWHRHDQLIFLELEPPQRDVAEPQAFFRRTNSAIRRLQAAETLESACAAAAQEVRKIT
                     GFDRVMIYRFASDFSGEVIAEDRCAEVESKLGLHYPASFIPAQARRLYTINPVRIIPDI
                     NYRPVPVTPDLNPVTGRPIDLSFAILRSVSPVHLEFMRNIGMHGTMSISILRGERLWGL
                     IVCHHRTPYYVDLDGRQACKRVAERLATQIGVMEE"
     misc_feature    2724..3239
                     /label=rb glob PA terminator
     polyA_signal    2861..2916
                     /label=beta-globin poly(A) signal
                     /note="rabbit beta-globin polyadenylation signal (Gil and 
                     Proudfoot, 1987)"
     misc_feature    3271..3506
                     /label=cHS4
     misc_feature    3604..3845
                     /label=cHS4
     misc_feature    3610..3845
                     /label=cHS4
     misc_feature    3975..9462
                     /label=Red crt operon (Mutant Sequence: L70S)
                     /label=Red crt operon
                     /note="Caution"
     CDS             complement(9653..10462)
                     /codon_start=1
                     /gene="aph(3')-Ia"
                     /product="aminoglycoside phosphotransferase"
                     /label=KanR
                     /note="confers resistance to kanamycin in bacteria or G418 
                     (Geneticin(R)) in eukaryotes"
                     /translation="MSHIQRETSRPRLNSNMDADLYGYKWARDNVGQSGATIYRLYGKP
                     DAPELFLKHGKGSVANDVTDEMVRLNWLTEFMPLPTIKHFIRTPDDAWLLTTAIPGKTA
                     FQVLEEYPDSGENIVDALAVFLRRLHSIPVCNCPFNSDRVFRLAQAQSRMNNGLVDASD
                     FDDERNGWPVEQVWKEMHKLLPFSPDSVVTHGDFSLDNLIFDEGKLIGCIDVGRVGIAD
                     RYQDLAILWNCLGEFSPSLQKRLFQKYGIDNPDMNKLQFHLMLDEFF"
     rep_origin      complement(join(10621..11047,1..162))
                     /direction=LEFT
                     /label=ori
                     /note="high-copy-number ColE1/pMB1/pBR322/pUC origin of 
                     replication"
ORIGIN
        1 ggctacacta gaagaacagt atttggtatc tgcgctctgc tgaagccagt taccttcgga
       61 aaaagagttg gtagctcttg atccggcaaa caaaccaccg ctggtagcgg tggttttttt
      121 gtttgcaagc agcagattac gcgcagaaaa aaaggatctc aagaagatcc tttgatcttt
      181 tctacggggt ctgacgctca gtggaacgaa aactcacgtt aagggatttt ggtcatgaga
      241 ttatcaaaaa ggatcttcac ctagatcctt tctcgagctt tcggagtgag atggagtggc
      301 cactgtggaa ctgggcctag catcgcgata agctctagag ggacagcccc cccccaaagc
      361 ccccagggat gtaattacgt ccctcccccg ctagggggca gcagcgagcc gcccggggct
      421 ccgctccggt ccggcgctcc ccccgcatcc ccgagccggc agcgtgcggg gacagcccgg
      481 gcacggggaa ggtggcacgg gatcgctttc ctctgaacgc ttctcgctgc tctttgagcc
      541 tgcagacacc tggggggata cggggaaaaa gctttaggct gaaagagaga tttagaatga
      601 cagaatcata gaacggcctg cgtacggatg gggctctagc tctagagctt gatatcgaat
      661 tcctgcagcc ccgctagagg gacagccccc ccccaaagcc cccagggatg taattacgtc
      721 cctcccccgc tagggggcag cagcgagccg cccggggctc cgctccggtc cggcgctccc
      781 cccgcatccc cgagccggca gcgtgcgggg acagcccggg cacggggaag gtggcacggg
      841 atcgctttcc tctgaacgct tctcgctgct ctttgagcct gcagacacct ggggggatac
      901 ggggaaaaag ctttaggctg aaagagagat ttagaatgac agaatcatag aacggcctgg
      961 gcgcgcctgg tggcgaacga tcaacagacg ggagatctac tattgggaca gcagagatcc
     1021 agttggtaat ggcttgtcga cgacggcggt ctccgtcgtc aggatcatag gtgccaccat
     1081 gaccgagtac aagcccacgg tgcgcctcgc cacccgcgac gacgtccccc gggccgtacg
     1141 caccctcgcc gccgcgttcg ccgactaccc cgccacgcgc cacaccgtcg acccggaccg
     1201 ccacatcgag cgggtcaccg agctgcaaga actcttcctc acgcgcgtcg ggctcgacat
     1261 cggcaaggtg tgggtcgcgg acgacggcgc cgcggtggcg gtctggacca cgccggagag
     1321 cgtcgaagcg ggggcggtgt tcgccgagat cggcccgcgc atggccgagt tgagcggttc
     1381 ccggctggcc gcgcagcaac agatggaagg cctcctggcg ccgcaccggc ccaaggagcc
     1441 cgcgtggttc ctggccaccg tcggcgtctc gcccgaccac cagggcaagg gtctgggcag
     1501 cgccgtcgtg ctccccggag tggaggcggc cgagcgcgcc ggggtgcccg ccttcctgga
     1561 gacatccgcg ccccgcaacc tccccttcta cgagcggctc ggcttcaccg tcaccgccga
     1621 cgtcgaggtg cccgaaggac cgcgcacctg gtgcatgacc cgcaagcccg gagctgccac
     1681 gaacttcagc ctgctgaagc aggctggaga cgtggaggag aaccctggac ccatggccga
     1741 gggctctgtt gctagacaac ccgatctgct gacctgcgac gacgagccca ttcatatccc
     1801 tggcgctatc cagcctcacg gactgctgct tgctctggcc gccgatatga caatcgtggc
     1861 cggcagcgat aacctgcctg agctgacagg actggccatc ggagccctga ttggaagatc
     1921 agccgccgac gtgttcgaca gcgagacaca caacagactg acaatcgccc tggccgaacc
     1981 tggtgctgct gtgggagcac ctatcaccgt gggcttcacc atgagaaagg acgccggctt
     2041 tatcggcagc tggcacagac acgaccagct gatctttctg gaactggaac ctcctcagag
     2101 agatgtggcc gagccacagg ccttcttcag aaggaccaac agcgccatca gacggctcca
     2161 ggccgctgag acactggaat ctgcttgtgc cgccgctgct caagaagtgc ggaagatcac
     2221 cggcttcgac cgcgtgatga tctacagatt cgccagcgac ttcagcggcg aagtgatcgc
     2281 cgaggataga tgcgccgagg tggaatctaa gctgggcctg cattaccccg ccagcttcat
     2341 tcctgctcag gccagacggc tgtataccat caatcccgtg cggatcatcc ccgacatcaa
     2401 ctacagaccc gtgcctgtga ctcccgatct gaaccctgtt accggcagac ccatcgacct
     2461 gagcttcgcc atcctgagat ccgtgtctcc cgtgcatctt gagttcatgc ggaacatcgg
     2521 aatgcacggc accatgagca tctctatcct gcggggcgaa agactgtggg gcctgatcgt
     2581 gtgtcaccac agaacccctt actacgtgga cctggatggc agacaggcct gcaaaagagt
     2641 ggccgagaga ctggccacac agatcggcgt gatggaagaa tgagcttcca ctggattgta
     2701 caattaccaa ctgaattcac tcctcaggtg caggctgcct atcagaaggt ggtggctggt
     2761 gtggccaatg ccctggctca caaataccac tgagatcttt ttccctctgc caaaaattat
     2821 ggggacatca tgaagcccct tgagcatctg acttctggct aataaaggaa atttattttc
     2881 attgcaatag tgtgttggaa ttttttgtgt ctctcactcg gaaggacata tgggagggca
     2941 aatcatttaa aacatcagaa tgagtatttg gtttagagtt tggcaacata tgcccatatg
     3001 ctggctgcca tgaacaaagg ttggctataa agaggtcatc agtatatgaa acagccccct
     3061 gctgtccatt ccttattcca tagaaaagcc ttgacttgag gttagatttt ttttatattt
     3121 tgttttgtgt tatttttttc tttaacatcc ctaaaatttt ccttacatgt tttactagcc
     3181 agatttttcc tcctctcctg actactccca gtcatagctg tccctcttct cttatggaga
     3241 tccgggccta gcatcgcgat aagctctaga gggacagccc ccccccaaag cccccaggga
     3301 tgtaattacg tccctccccc gctagggggc agcagcgagc cgcccggggc tccgctccgg
     3361 tccggcgctc cccccgcatc cccgagccgg cagcgtgcgg ggacagcccg ggcacgggga
     3421 aggtggcacg ggatcgcttt cctctgaacg cttctcgctg ctctttgagc ctgcagacac
     3481 ctggggggat acggggaaaa agctttaggc tgaaagagag atttagaatg acagaatcat
     3541 agaacggcct gcgtacggat ggggctctag ctctagagct tgatatcgaa ttcctgcagc
     3601 cccgctagag ggacagcccc cccccaaagc ccccagggat gtaattacgt ccctcccccg
     3661 ctagggggca gcagcgagcc gcccggggct ccgctccggt ccggcgctcc ccccgcatcc
     3721 ccgagccggc agcgtgcggg gacagcccgg gcacggggaa ggtggcacgg gatcgctttc
     3781 ctctgaacgc ttctcgctgc tctttgagcc tgcagacacc tggggggata cggggaaaaa
     3841 gctttaggct gaaagagaga tttagaatga cagaatcata gaacggcctg ggcgcgcctg
     3901 gtggcgaacg atcaacagac gggagattgc cttgtcttct ggtcgactcg acggagggta
     3961 ccgcacggtc tgccaatccg acggaggttt atgaattttc caccttttcc acaagctcaa
     4021 ctagtattaa cgatgtggat ttagcaaaaa aaacctgtaa ccctaaatgt aaaataacgg
     4081 gtaagcctgc caaccatgtt atggcagatt aagcgtcttt ttgaagggca ccgcatcttt
     4141 cgcgttgccg taaatgtatc cgtttataag gacagcccga atgacggtct gcgcaaaaaa
     4201 acacgttcat ctcactcgcg atgctgcgga gcagttactg gctgatattg atcgacgcct
     4261 tgatcagtta ttgcccgtgg agggagaacg ggatgttgtg ggtgccgcga tgcgtgaagg
     4321 tgcgctggca ccgggaaaac gtattcgccc catgttgctg tcgctgaccg cccgcgatct
     4381 gggttgcgct gtcagccatg acggattact ggatttggcc tgtgcggtgg aaatggtcca
     4441 cgcggcttcg ctgatccttg acgatatgcc ctgcatggac gatgcgaagc tgcggcgcgg
     4501 acgccctacc attcattctc attacggaga gcatgtggca atactggcgg cggttgcctt
     4561 gctgagtaaa gcctttggcg taattgccga tgcagatggc ctcacgccgc tggcaaaaaa
     4621 tcgggcggtt tctgaactgt caaacgccat cggcatgcaa ggattggttc agggtcagtt
     4681 caaggatctg tctgaagggg ataagccgcg cagcgctgaa gctattttga tgacgaatca
     4741 ctttaaaacc agcacgctgt tttgtgcctc catgcagatg gcctcgattg ttgcgaatgc
     4801 ctccagcgaa gcgcgtgatt gcctgcatcg tttttcactt gatcttggtc aggcatttca
     4861 actgctggac gatttgaccg atggcatgac cgacaccggt aaggatagca atcaggacgc
     4921 cggtaaatcg acgctggtca atctgttagg cccgagggcg gttgaagaac gtctgagaca
     4981 acatcttcag cttgccagtg agcatctctc tgcggcctgc caacacgggc acgccactca
     5041 acattttatt caggcctggt ttgacaaaaa actcgctgcc gtcagttaag gatgctgcat
     5101 gagcgcacat gccctgccca aggcagatct gaccgccacc agcctgatcg tatcgggcgg
     5161 catcatcgcc gcttggctgg ccctgcatgt gcatgcgctg tggtttctgg acgcagcggc
     5221 gcatcccatc ctggcgatcg caaatttcct ggggctgacc tggctgtcgg tcggattgtt
     5281 catcatcgcg catgacgcga tgcacgggtc ggtggtgccg gggcgtccgc gcgccaatgc
     5341 ggcgatgggc cagcttgtcc tgtggctgta tgccggattt tcgtggcgca agatgatcgt
     5401 caagcacatg gcccatcacc gccatgccgg aaccgacgac gaccccgatt tcgaccatgg
     5461 cggcccggtc cgctggtacg cccgcttcat cggcacctat ttcggctggc gcgaggggct
     5521 gcttctgccc gtcatcgtga cggtctatgc gctgatcctt ggggatcgct ggatgtacgt
     5581 ggtattctgg ccgctgccgt cgatcctggc gtcgatccag ctgttcgtgt tcggcacctg
     5641 gctgccgcac cgccccggcc acgacgcgtt cccggaccgc cacaatgcgc ggtcgtcgcg
     5701 gatcagcgac cccgtgtcgc tgctgacctg ttttcacttt ggcggttatc atcacgaaca
     5761 ccacctgcac ccgacggtgc cgtggtggcg cctgcccagc acccgcacca agggggacac
     5821 cgcatgagtg acttaagtgg gagcggctat gcaaccgcat tatgatctga ttctcgtggg
     5881 ggctggactc gcgaatggcc ttatcgccct gcgacttcag cagcagcaac ctgatatgcg
     5941 tattttgctt atcgacgccg caccccaggc gggcgggaat catacgtggt catttcacca
     6001 cgatgatttg actgagagcc aacatcgttg gatagctccg ctggtggttc atcactggcc
     6061 cgactatcag gtacgctttc ccacacgccg tcgtaagctg aacagcggct acttttgtat
     6121 tacttctcag cgtttcgctg aggttttaca gcgacagttt ggcccgcact tgtggatgga
     6181 taccgcggtc gcagaggtta atgcggaatc tgttcggttg aaaaagggtc aggttatcgg
     6241 tgcccgcgcg gtgattgacg ggcggggtta tgcggcaaat tcagcactga gcgtgggctt
     6301 ccaggcgttt attggccagg aatggcgatt gagccacccg catggtttat catctcccat
     6361 tatcatggat gccacggtcg atcagcaaaa tggttatcgc ttcgtgtaca gcctgccgct
     6421 ctcgccgacc agattgttaa ttgaagatac gcactatatt gataatgcga cattagatcc
     6481 tgaatgcgcg cggcaaaata tttgcgacta tgccgcgcaa cagggttggc agcttcagac
     6541 actgctgcga gaagaacagg gcgccttacc cattactctg tcgggcaatg ccgacgcatt
     6601 ctggcagcag cgccccctgg cctgtagtgg attacgtgcc ggtctgttcc atcctaccac
     6661 cggctattca ctgccgctgg cggttgccgt ggccgaccgc ctgagtgcac ttgatgtctt
     6721 tacgtcggcc tcaattcacc atgccattac gcattttgcc cgcgagcgct ggcagcagca
     6781 gggctttttc cgcatgctga atcgcatgct gtttttagcc ggacccgccg attcacgctg
     6841 gcgggttatg cagcgttttt atggtttacc tgaagattta attgcccgtt tttatgcggg
     6901 aaaactcacg ctgaccgatc ggctacgtat tctgagcggc aagccgcctg ttccggtatt
     6961 agcagcattg caagccatta tgacgactca tcgttaaaga gcgactacat gaaaccaact
     7021 acggtaattg gtgcaggctt cggtggcctg gcactggcaa ttcgtctaca agctgcgggg
     7081 atccccgtct tactgcttga acaacgtgat aaacccggcg gtcgggctta tgtctacgag
     7141 gatcaggggt ttacctttga tgcaggcccg acggttatca ccgatcccag tgccattgaa
     7201 gaactgtttg cactggcagg aaaacagtta aaagagtatg tcgaactgct gccggttacg
     7261 ccgttttacc gcctgtgttg ggagtcaggg aaggtcttta attacgataa cgatcaaacc
     7321 cggctcgaag cgcagattca gcagtttaat ccccgcgatg tcgaaggtta tcgtcagttt
     7381 ctggactatt cacgcgcggt gtttaaagaa ggctatctaa agctcggtac tgtccctttt
     7441 ttatcgttca gagacatgct tcgcgccgca cctcaactgg cgaaactgca ggcatggaga
     7501 agcgtttaca gtaaggttgc cagttacatc gaagatgaac atctgcgcca ggcgttttct
     7561 ttccactcgc tgttggtggg cggcaatccc ttcgccacct catccattta tacgttgata
     7621 cacgcgctgg agcgtgagtg gggcgtctgg tttccgcgtg gcggcaccgg cgcattagtt
     7681 caggggatga taaagctgtt tcaggatctg ggtggcgaag tcgtgttaaa cgccagagtc
     7741 agccatatgg aaacgacagg aaacaagatt gaagccgtgc atttagagga cggtcgcagg
     7801 ttcctgacgc aagccgtcgc gtcaaatgca gatgtggttc atacctatcg cgacctgtta
     7861 agccagcacc ctgccgcggt taagcagtcc aacaaactgc agactaagcg catgagtaac
     7921 tctctgtttg tgctctattt tggtttgaat caccatcatg atcagctcgc gcatcacacg
     7981 gtttgtttcg gcccgcgtta ccgcgagctg attgacgaaa tttttaatca tgatggcctc
     8041 gcagaggact tctcacttta tctgcacgcg ccctgtgtca cggattcgtc actggcgcct
     8101 gaaggttgcg gcagttacta tgtgttggcg ccggtgccgc atttaggcac cgcgaacctc
     8161 gactggacgg ttgaggggcc aaaactacgc gaccgtattt ttgcgtacct tgagcagcat
     8221 tacatgcctg gcttacggag tcagctggtc acgcaccgga tgtttacgcc gtttgatttt
     8281 cgcgaccagc ttaatgccta tcatggctca gccttttctg tggagcccgt tcttacccag
     8341 agcgcctggt ttcggccgca taaccgcgat aaaaccatta ctaatctcta cctggtcggc
     8401 gcaggcacgc atcccggcgc aggcattcct ggcgtcatcg gctcggcaaa agcgacagca
     8461 ggtttgatgc tggaggatct gatttgaata atccgtcgtt actcaatcat gcggtcgaaa
     8521 cgatggcagt tggctcgaaa agttttgcga cagcctcaaa gttatttgat gcaaaaaccc
     8581 ggcgcagcgt actgatgctc tacgcctggt gccgccattg tgacgatgtt attgacgatc
     8641 agacgctggg ctttcaggcc cggcagcctg ccttacaaac gcccgaacaa cgtctgatgc
     8701 aacttgagat gaaaacgcgc caggcctatg caggatcgca gatgcacgaa ccggcgtttg
     8761 cggcttttca ggaagtggct atggctcatg atatcgcccc ggcttacgcg tttgatcatc
     8821 tggaaggctt cgccatggat gtacgcgaag cgcaatacag ccaactggat gatacgctgc
     8881 gctattgcta tcacgttgca ggcgttgtcg gcttgatgat ggcgcaaatc atgggcgtgc
     8941 gggataacgc cacgctggac cgcgcctgtg accttgggct ggcatttcag ttgaccaata
     9001 ttgctcgcga tattgtggac gatgcgcatg cgggccgctg ttatctgccg gcaagctggc
     9061 tggagcatga aggtctgaac aaagagaatt atgcggcacc tgaaaaccgt caggcgctga
     9121 gccgtatcgc ccgtcgtttg gtgcaggaag cagaacctta ctatttgtct gccacagccg
     9181 gcctggcagg gttgcccctg cgttccgcct gggcaatcgc tacggcgaag caggtttacc
     9241 ggaaaatagg tgtcaaagtt gaacaggccg gtcagcaagc ctgggatcag cggcagtcaa
     9301 cgaccacgcc cgaaaaatta acgctgctgc tggccgcctc tggtcaggcc cttacttccc
     9361 ggatgcgggc tcatcctccc cgccctgcgc atctctggca gcgcccgctc tagcgccatg
     9421 tctttcccgg agcgtcgcct gaagttttga caggggcggc gcatagagga agccaaaaga
     9481 aacacaacct tctttgcccc tgacggcgtg atgcatacgc tggcgattag cacgaagaca
     9541 agggatggaa cgacgcgtaa ctcacgttaa gggattttgg tcatgagctt gcgccgtccc
     9601 gtcaagtcag cgtaatgctc tgccagtgtt acaaccaatt aaccaattct gattagaaaa
     9661 actcatcgag catcaaatga aactgcaatt tattcatatc aggattatca ataccatatt
     9721 tttgaaaaag ccgtttctgt aatgaaggag aaaactcacc gaggcagttc cataggatgg
     9781 caagatcctg gtatcggtct gcgattccga ctcgtccaac atcaatacaa cctattaatt
     9841 tcccctcgtc aaaaataagg ttatcaagtg agaaatcacc atgagtgacg actgaatccg
     9901 gtgagaatgg caaaagttta tgcatttctt tccagacttg ttcaacaggc cagccattac
     9961 gctcgtcatc aaaatcactc gcatcaacca aaccgttatt cattcgtgat tgcgcctgag
    10021 cgagacgaaa tacgcgatcg ctgttaaaag gacaattaca aacaggaatc gaatgcaacc
    10081 ggcgcaggaa cactgccagc gcatcaacaa tattttcacc tgaatcagga tattcttcta
    10141 atacctggaa tgctgttttt ccggggatcg cagtggtgag taaccatgca tcatcaggag
    10201 tacggataaa atgcttgatg gtcggaagag gcataaattc cgtcagccag tttagtctga
    10261 ccatctcatc tgtaacatca ttggcaacgc tacctttgcc atgtttcaga aacaactctg
    10321 gcgcatcggg cttcccatac aagcgataga ttgtcgcacc tgattgcccg acattatcgc
    10381 gagcccattt atacccatat aaatcagcat ccatgttgga atttaatcgc ggcctcgacg
    10441 tttcccgttg aatatggctc ataacacccc ttgtattact gtttatgtaa gcagacagtt
    10501 ttattgttca tgatgatata tttttatctt gtgcaatgta acatcagaga ttttgagaca
    10561 cgggccatgc tagctccagc aaaaggccag gaaccgtaaa aaggccgcgt tgctggcgtt
    10621 tttccatagg ctccgccccc ctgacgagca tcacaaaaat cgacgctcaa gtcagaggtg
    10681 gcgaaacccg acaggactat aaagatacca ggcgtttccc cctggaagct ccctcgtgcg
    10741 ctctcctgtt ccgaccctgc cgcttaccgg atacctgtcc gcctttctcc cttcgggaag
    10801 cgtggcgctt tctcatagct cacgctgtag gtatctcagt tcggtgtagg tcgttcgctc
    10861 caagctgggc tgtgtgcacg aaccccccgt tcagcccgac cgctgcgcct tatccggtaa
    10921 ctatcgtctt gagtccaacc cggtaagaca cgacttatcg ccactggcag cagccactgg
    10981 taacaggatt agcagagcga ggtatgtagg cggtgctaca gagttcttga agtggtggcc
    11041 taactac
//
