# Supplementary material for: Enhancing extracellular vesicle cargo loading and functional delivery by engineering protein-lipid interactions
Source: Nat Commun. 2024 Jul 4;15:5618. doi: 10.1038/s41467-024-49678-z (PMC11224323; doi:10.1038/s41467-024-49678-z)
Supplement: Supplementary file 5 — Source Data [file 41467_2024_49678_MOESM5_ESM.xlsx]

## Sheet: Figure 1
	Figure 1C								Figure 1D			Unpaired t test
	HS-EV	UC-EV	Whole Cell	GPMVs	LD Liposome	Lo Liposome			All Membrane Proteins	Raft Proteins		P value	<0.0001
	0.112089	0.0926774	-0.0921554	-0.0541569	-0.183789	0.249563			0.318699	0.772358		P value summary	****
	0.10425	0.0967734	-0.100461	-0.0536899	-0.22123	0.273497			0.292683	0.755789		Significantly different (P < 0.05)?	Yes
	0.0741818	0.0639042	-0.0974304	-0.0756326	-0.217543	0.268255			0.276423	0.783568		One- or two-tailed P value?	Two-tailed
	0.0914602	0.0657051	-0.098138									t, df	t=32.24, df=4
			-0.102971
									F test to compare variances
	ANOVA table	SS	DF	MS	F (DFn, DFd)	P value			F, DFn, Dfd	2.328, 2, 2
	Treatment (between columns)	0.4576	5	0.09152	F (5, 16) = 447.1	P<0.0001			P value	0.6009
	Residual (within columns)	0.003275	16	0.0002047					P value summary	ns
	Total	0.4609	21						Significantly different (P < 0.05)?	No
	Brown-Forsythe test								Normality of Residuals
	F (DFn, DFd)	0.9829 (5, 16)							Test name	Statistics	P value	Passed normality test (alpha=0.05)?
	P value	0.4581							Shapiro-Wilk (W)	0.9652	0.8591	Yes
	P value summary	ns							Kolmogorov-Smirnov (distance)	0.1537	0.1	Yes
	Are SDs significantly different (P < 0.05)?	No
	Normality of Residuals
	Test name	Statistics	P value	Passed normality test (alpha=0.05)?	P value summary
	D'Agostino-Pearson omnibus (K2)	1.611	0.4468	Yes	ns
	Šídák's multiple comparisons test	Mean Diff.	95.00% CI of diff.	Below threshold?	Summary	Adjusted P Value
	HS vs. UC	0.01573	-0.01655 to 0.04801	No	ns	0.7414	A-B
	HS vs. Whole Cell	0.1937	0.1631 to 0.2244	Yes	****	<0.0001	A-C
	HS vs. GPMVs	0.1567	0.1218 to 0.1915	Yes	****	<0.0001	A-D
	HS vs. LD Liposome	0.303	0.2681 to 0.3379	Yes	****	<0.0001	A-E
	HS vs. Lo Liposome	-0.1683	-0.2031 to -0.1334	Yes	****	<0.0001	A-F
	UC vs. Whole Cell	0.178	0.1474 to 0.2086	Yes	****	<0.0001	B-C
	UC vs. GPMVs	0.1409	0.1061 to 0.1758	Yes	****	<0.0001	B-D
	UC vs. LD Liposome	0.2873	0.2524 to 0.3222	Yes	****	<0.0001	B-E
	UC vs. Lo Liposome	-0.184	-0.2189 to -0.1491	Yes	****	<0.0001	B-F

## Sheet: Figure 2_SI Figure 4
	Figure 2A									Figure 2B									FIgure 2C									Figure 2D									Figure 2e									Figure 2F
	Raft	EV	All							Raft	EV	All							Raft	EV	All							Raft	EV	All							Raft	EV	All							Raft	EV	All
	3	3								2																		1									1	1	0
	3	3			Kruskal-Wallis test					0				Kruskal-Wallis test									Kruskal-Wallis test					1				Kruskal-Wallis test					1	1	0		Kruskal-Wallis test
	3	3	3		P value	0.0001				0	0	0		P value	0.0002				3	3	3		P value	0.2224				0	0	0		P value	0.1479				0	0	0		P value	0.0338				0	0	0
	3.3	3	3		Exact or approximate P value?	Approximate				0	0	0		Exact or approximate P value?	Approximate				3	3.19286	2.7375		Exact or approximate P value?	Approximate				0	0	0		Exact or approximate P value?	Approximate				0	0	0		Exact or approximate P value?	Approximate				0	0	0
	3	3	3		P value summary	***				0	0	0		P value summary	***				1.29474	2.91818	3		P value summary	ns				0	0	0		P value summary	ns				0	0	0		P value summary	*				0	0	0
	3	3	3		Do the medians vary signif. (P < 0.05)?	Yes				0	1	0		Do the medians vary signif. (P < 0.05)?	Yes				3.4875	3.53571	3		Do the medians vary signif. (P < 0.05)?	No				0	1	0		Do the medians vary signif. (P < 0.05)?	No				0	0	0		Do the medians vary signif. (P < 0.05)?	Yes				0	0	0
	3	3	3		Number of groups	3				0	0	0		Number of groups	3				3.1	3	3		Number of groups	3				0	0	0		Number of groups	3				0	0	0		Number of groups	3				0	0	0
	3	3	3		Kruskal-Wallis statistic	17.67				0	2	1		Kruskal-Wallis statistic	17.57				3.075	3	3.04286		Kruskal-Wallis statistic	3.007				0	0	0		Kruskal-Wallis statistic	3.822				0	0	0		Kruskal-Wallis statistic	6.775				2	4	0
	3	3	3							0	0	0							3	3	3							0	0	0							0	0	0							0	0	0
	3	3.15	3		Dunn's multiple comparisons test	Mean rank diff.	Significant?	Summary	Adjusted P Value	0	0	0		Dunn's multiple comparisons test	Mean rank diff.	Significant?	Summary	Adjusted P Value	3.1125	2.95	3.19286		Dunn's multiple comparisons test	Mean rank diff.	Significant?	Summary	Adjusted P Value	0	0	0		Dunn's multiple comparisons test	Mean rank diff.	Significant?	Summary	Adjusted P Value	1	0	0		Dunn's multiple comparisons test	Mean rank diff.	Significant?	Summary	Adjusted P Value	1	0	0
	3	3	3		Raft vs. EV	43.06	No	ns	0.7374	0	0	2		Raft vs. EV	35.52	No	ns	0.1933	3	3	3		Raft vs. EV	-91.57	No	ns	0.7146	0	0	0		Raft vs. EV	68.02	No	ns	0.1704	0	0	0		Raft vs. EV	28.17	No	ns	0.7328	1	0	0
	3	3.3	3.3		Raft vs. All	106.1	Yes	**	0.0072	0	0	0		Raft vs. All	63.16	Yes	**	0.0014	3	3	3		Raft vs. All	-116.6	No	ns	0.3298	0	0	0		Raft vs. All	51.93	No	ns	0.364	0	0	0		Raft vs. All	50.5	No	ns	0.0773	0	0	0
	3	3	3		EV vs. All	63.02	Yes	**	0.0026	0	0	0		EV vs. All	27.63	Yes	*	0.0143	3	3	2.825		EV vs. All	-25.05	No	ns	>0.9999	0	0	0		EV vs. All	-16.1	No	ns	0.839	1	0	0		EV vs. All	22.33	No	ns	0.2683	1	0	0
	2.4	3	3							0	0	0							3	3.325	2.97857							0	0	0							0	0	0							0	0	0
	3	3	3							0	0	0							3	3.05	3.03							1	0	0							0	0	0							0	0	0
	3	3	3.3							0	0	0							3	3	2.91818							0	0	0							0	0	0							0	0	0
	3	3	3							0	0	0							3	3	3.53571							0	0	1							0	0	0							0	0	0
	3	3	3							0	0	0							3	3	3							0	0	0							0	0	0							0	0	0
	3	3	3							0	0	0							2.91	3.04286	3							0	0	0							1	0	0							1	0	4
	3	3.15	3							0	0	0							3.5625	3	3							0	0	0							0	0	0							0	0	0
	3	2.85	3.15							0	0	0							3	3.375	3							0	0	0							0	0	0							0	0	0
	3.6	3.3	3							0	0	0							2.985	2.8625	3							0	0	0							0	0	0							0	0	0
	3	3	3							0	0	0							3	3	3							0	0	0							0	0	0							0	0	0
	3.75	3	3							1	0	0							3.0125	1.29474	3.17143							0	0	0							0	0	0							6	0	0
	3	2.85	3							0	0	0							3.1125	3	3							0	0	0							0	0	0							1	0	0
	3	3	3.3							0	0	0							3	3.43125	3							0	0	0							0	0	0							0	0	0
	3	3	3							0	0	0							3	3.35	3							0	0	0							0	0	0							0	0	0
	3.3	3	3							0	0	0							3	3	3.02143							0	0	0							0	0	0							0	0	0
	3.3	3.3	3.3							2	0	0							3	3	2.94							0	0	0							0	0	0							0	2	0
	3	3	3							0	0	0							3	3	3							0	0	0							0	0	0							0	0	0
	3.3	3	3.3							0	0	0							3.1	2.9625	3.12							0	0	0							0	0	0							0	0	0
	3.3	3	3							0	0	0							2.9125	3.4875	3							6	0	0							0	1	0							0	2	0
	3.3	3	3.75							0	0	0							3.3	3.04286	3.10714							0	0	0							0	0	0							0	0	0
	3.3	3	3							2	0	0							2.91	3	3.10714							0	0	0							0	0	0							0	0	0
	3.45	3	3							0	0	0							3.15	3.075	2.97857							1	0	0							0	0	0							0	0	0
	3.3	3	3							1	1	0							2.925	2.925	3							0	0	0							0	0	0							0	0	0
	3.3	3	3							0	0	0							3	3	2.97857							4	0	0							0	0	0							0	0	0
	3	3	3							2	0	0							3.15	3.0375	2.97857							0	0	0							0	0	0							0	0	0
	3.3	3	3							0	0	0							2.91	3	2.97857							0	0	0							1	0	0							3	0	0
	3	3	3							0	0	0							3	3.1	2.93571							0	0	0							0	0	0							0	0	0
	2.7	2.4	3							1	0	0							3	3	3							0	0	0							0	0	0							0	0	0
	3	3	3							2	0	0							3	3	3.08571							0	0	0							0	0	1							0	0	0
	2.4	3	3.15							5	1	0							3	3.015	3.08571							0	0	0							0	0	0							0	0	0
	3.45	3	3.3							0	0	0							3	3.525	2.97857							0	0	0							0	0	1							2	0	0
	3.3	3.15	3							0	0	0							2.91	3.43125	3.06429							0	0	0							0	0	0							4	0	0
	3	3	2.85							0	0	0							3	3.075	3							0	0	0							0	0	0							0	0	0
	3	3.15	3.3							0	0	0							3	3	3							0	0	0							0	1	0							2	0	0
	3	3	2.85							0	0	0							3	2.74375	3								0	0							0	0	0							0	0	0
	3	3	3							0	0	0								3	3								0	0							0	0	0							0	0	0
	3	3	3							0	0	0								3	3								0	0							0	0	0							0	0	0
	3	3	3							0	0	0								3.3	3								0	0							0	0	0							0	0	0
	3.45	3	3							0	0	0								3.06429	3.08571								0	0							0	1	0							0	1	0
	3.6	3.15	3							0	0	0								3	3								0	0							0	0	0							0	1	0
	3	3	3							0	0	0								3.4125	2.95								0	0							1	0	0							0	0	0
	3	3.45	2.85							0	0	0								3.1125	2.93182								0	0							0	1	0							0	1	0
	3	3	3							0	0	0								3	3								0	0							0	0	1							2	0	2
	3.15	3	3							0	0	0								3.19286	3								0	0							0	0	0							0	0	0
	3	3	3							0	0	0								3	3.1								0	0							0	0	0							2	0	0
	3	3	3							0	0	0								3	3.08571								0	0							1	0	0							1	0	0
	3	3	3							0	0	0								3	3								0	0							0	0	0							0	0	0
	4.05	3	3							0	0	0								2.59286	2.6625								0	0							0	0	0							0	0	0
	3	3	2.55							1	0	0								2.825	3								0	0							0	0	0							0	0	0
	3.75	3	3							0	0	0								3	3								0	0							0	0	0							0	0	0
	3.15	3	3.3							0	0	0								3.38571	3								0	0							0	0	0							0	0	0
	4.05	3	3							0	0	0								3	3								0	0							0	0	1							0	0	0
	3	3	3							0	0	0								3	3								0	0							0	0	0							1	0	0
	3.45	3	3							0	0	0								3	3.325								0	0							0	0	0							0	0	0
	3	3	3							0	0	0								3	3.05								0	0							0	0	0							0	0	0
	3.45	2.4	3							0	0	0								3	3								0	0							0	1	0							0	0	0
	3.6	3	3							0	0	0								3	3								0	0							0	0	0							0	0	0
	3.45	3	3							0	0	0								3	2.9625								0	0							0	0	0							0	1	0
	3	3.15	3							0	0	0								2.95	3.08571								0	1							0	0	0							0	0	0
	3.3	3	3							0	0	0								3	3.04286								0	0							1	0	0							0	0	0
	3	3	3							0	0	0								3	3								0	0							0	1	0							0	1	0
	3	3	3							0	0	0								3	3								0	0							0	0	0							0	0	0
	3	3	3							0	0	0								3	3								0	0							0	0	0							3	0	0
	2.85	3	3							0	0	0								3.35	3								0	0							0	0	0							0	0	2
	3	3	3							2	0	0								3.05455	3.08571								0	2							0	1	0							0	0	0
	3	3	3							0	0	0								3	3								0	0							0	0	0							2	0	0
	3	3.15	4.35							0	2	0								3.075	2.91429								0	0							0	0	0							0	0	0
	3	3.45	3							0	0	0								3	3								1	0							0	0	1							0	0	0
		3	3								0	0								3	3.3375								0	0							0	0	0							0	0	0
		3	3								0	0								3	3.04286								0	0							0	0	0							0	0	0
		3	3.3								2	0								3	3								0	0							0	0	0							0	0	0
		3	3.3								0	0								3	3.17143								0	0							0	0	0							0	0	2
		3	3.3								0	0								3	3								0	0							0	0	0							2	0	0
		3	3								0	0								3	3.375								0	0							0	0	0							0	0	0
		3.6	3								0	0								2.91	2.8625								0	0							0	0	0							0	0	0
		3	3								0	0								3.62143	3								3	0							0	0	0							0	0	0
		3	3								0	1								3.075	2.975								0	0							1	0	0							0	0	0
		3	3								0	0								3.03	3.025								0	0							0	1	1							0	1	2
		3.6	3								0	0								3	3								0	0							0	0	0							3	0	0
		3	3								0	0								2.98125	1.29474								0	0							1	1	0							0	0	0
		3	3								0	0								3	2.97857								0	0							0	0	0							0	0	0
		3	3								0	0								3	3								0	0							0	0	0							0	0	0
		3	3								0	0								3.5625	3								0	1							0	0	0							0	0	0
		3.75	3								0	0								3.0375	3								0	0							0	0	0							0	0	0
		3	3								0	0								3	3								0	0							0	0	0							0	0	0
		3	3								1	0								3.21429	3.43125								0	0							0	0	0							0	0	0
		3	3								0	0								3	2.98235								0	0							0	0	0							0	0	0
		3.3	3								0	0								3.3	3.075								1	0							0	0	0							0	0	0
		3	3								0	0								3.51429	3.35								1	0							0	0	0							1	0	0
		3	3								0	1								3.275	3								0	4							0	0	0							0	0	0
		3	3								0	0								3	3								0	0							0	0	0							0	0	0
		3	3								0	0								3.12857	3								0	0							0	0	0							0	6	0
		3	3								0	0								3	3								0	0							0	0	0							0	0	0
		3.3	3								0	0								3	3								0	0							0	0	0							0	0	0
		3.3	3.3								0	0								2.95	3								0	0							0	0	0							0	0	2
		3.3	3								0	0								2.985	3.02143								0	0							0	0	0							0	0	0
		3.3	3								0	0								2.97857	3.1								0	0							0	0	0							0	1	0
		3	3								0	0								3	3								0	0							0	0	0							0	0	0
		3.3	3								0	0								3	3								0	0							0	0	0							0	0	0
		3	3								0	0								3	3								0	0							0	0	0							0	0	0
		3	3								2	0								3	2.9625								0	0							0	0	0							0	0	0
		3	2.4								0	1								3.06429	2.73125								0	0							0	0	0							0	0	2
		3	3								0	0								2.97857	3.23571								0	0							0	0	0							0	0	0
		3.45	3.75								0	0								3.075	3								0	0							0	0	0							2	0	0
		3	3								0	0								3	3.4875								0	0							1	0	0							1	0	0
		3	3								0	0								3	3								0	0							0	0	0							0	0	0
		3	3.15								0	0								3.0125	3.04286								0	0							0	0	0							0	0	0
		3.3	3								0	0								3.0875	3								0	0							0	0	0							0	0	0
		3	3.6								0	0								3.27857	3								0	0							0	0	0							0	0	0
		3	3.75								2	2								2.95	3								0	0							0	0	0							0	0	0
		3.45	3								0	0								4.26429	3								0	0							0	0	0							1	0	0
		3.3	3								0	0								3	3.075								0	0							0	0	0							0	0	0
		3.9	3								0	0								3.12857	3								0	0							0	0	0							0	0	0
		3	3								0	0								3.1125	2.925								0	0							0	0	0							0	0	0
		3.45	3								0	2								3.12	3								0	0							0	0	0							0	0	0
		3.3	3								0	0								3	3								0	0							1	0	0							0	0	0
		3.3	3								0	0								2.98636	3								0	0							1	0	0							1	0	0
		3	3.15								0	0								3	3.08571								0	2							0	1	0							0	1	0
		3.3	3								2	0								3	3								0	0							0	0	0							0	0	0
		3	3								0	0								3	3.0375								0	0							0	0	0							0	0	0
		3.15	3								0	0								3	3								0	0							0	0	0							0	0	0
		3	3								0	0								3	3.05								0	0							0	0	1							0	0	0
		3.3	3								0	0								3	3.09375								0	0							0	0	0							0	0	0
		3.45	3								0	0								3	3.1								0	0							1	0	0							0	0	0
		3.3	3								2	0								3	3.3375								0	0							0	0	0							0	0	0
		3.15	3								0	0								2.9	3								0	0							0	0	0							0	0	0
		3	3								1	0								3.3	3								0	0							0	0	0							0	0	0
		3.3	3								0	0								3	3								0	0							0	0	0							0	0	0
		3	3								0	0								3	3								0	0							0	0	0							0	0	0
		3	3								0	0								3	3								0	0							0	0	0							0	0	0
		3	3.15								3	0								3.3625	3								0	0							1	0	0								0	0
		3	3								0	0								3	2.925								0	0								0	0								0	0
		3.3	3								2	0								3.10714	3								0	0								1	0								1	0
		3	3.45								0	0								2.925	3.015								0	0								0	0								0	0
		3	3								0	0								3	3.325								0	0								0	0								0	0
		3	3								0	0								3.125	3								0	0								0	0								0	0
		3	2.7								0	0								3	3.525								0	0								0	0								0	0
		3	3.6								2	0								2.8	3.43125								0	0								0	0								0	2
		3	3								0	0								3	2.98846								0	0								0	0								0	2
		3.3	3								0	0								3	3.325								0	0								1	0								3	0
		3	3								0	0								3.19286	3								1	0								0	0								0	0
		3	3								0	0								3	3.10385								0	0								0	0								0	0
		3	3								0	0								3.19286	3								0	0								0	0								0	0
		2.7	3								0	0								3	3.02143								0	0								1	0								0	0
		3	3								0	0								3.05	3.075								0	0								0	0								0	0
		3	3								1	0								3.7875	3.34286								7	0								0	1								0	1
		3	3								0	0								3	3								0	0								0	0								0	0
		2.4	3								0	0								2.9125	2.74375								0	0								0	0								0	1
		3.45	3								0	0								3.025	3								0	3								0	0								0	0
		3	3								5	0								3	3								0	0								0	0								0	0
		3	3								0	0								3	3								0	0								1	0								1	0
		3	3								0	0								3.25	3								0	0								0	0								0	0
		3	3.3								0	0								3	3								0	0								0	0								0	0
		3	3								0	0								3	3								0	0								0	0								0	2
		3.45	3								0	0								3.3	3.025								6	0								0	1								0	1
		3	2.85								0	0								3	3.5								0	0								0	0								0	0
		3.3	2.7								0	0								2.97	3								0	0								0	0								0	0
		3	3								0	0								2.9875	3								0	0								0	0								0	0
		2.4	3								0	0								2.91	3								0	0								0	0								0	0
		3	3								0	0								3.1875	3.025								0	0								0	0								2	0
		3	3								5	0								3.0375	3.02143								2	0								0	0								4	0
		3.3	3								0	0								3	3.10714								0	0								0	0								0	0
		3	3								0	0								3	3.17143								0	0								0	0								0	0
		3.15	3								1	0								3.15	3.325								0	0								0	0								0	0
		3	3								0	0								2.925	3								1	0								1	0								0	0
		3	2.85								0	0								3	3.3								0	0								0	0								0	0
		3	3								0	0								3.02143	3								0	0								0	0								0	0
		3	3								0	0								3.15	3.04286								0	1								0	0								0	0
		3	3								0	0								3	3								0	0								0	0								2	2
		3.3	3								0	0								3	3								0	0								0	0								0	0
		3	3								0	0								3	3								0	1								0	0								0	0
		3	2.7								0	0								3	3								0	0								0	0								0	0
		2.4	3								1	0								3	2.97857								0	0								0	0								0	0
		3.75	2.85								0	0								3	3.10714								0	0								0	0								0	0
		3	3								0	0								3	2.97857								0	0								0	0								0	0
		3	3								0	0								3.15	3.10714								4	0								0	0								0	0
		3	3								0	0								2.91	2.97857								0	0								0	0								0	0
		3	3								0	0								3	3								0	0								0	0								0	0
		3	3								0	0								3	3								0	0								0	0								0	0
		3	3								0	0								3.165	3.23571								0	0								0	0								0	0
		3	3.3								0	0								3	3.53571								0	0								0	0								0	0
		3.45	3								0	0								2.91	3.06429								0	0								0	0								0	0
		3	3.3								0	0								3	3								0	0								0	0								0	2
		3	3								0	0								3.1875	3								0	0								0	0								0	0
		3	3								0	0								3	3								0	0								0	0								0	0
		3	3								0	0								3	2.97857								0	0								0	0								0	0
		3.3	3.3								0	0								3.255	3.10714								0	0								1	0								0	0
		3	3								0	0								3.225	3								0	0								0	0								0	0
		3	3.3								0	0								3	3.10714								0	0								0	0								0	0
		3.6	3								0	0								3	3.10714								3	0								0	0								0	0
		3	2.4								0	0								2.975	3								0	0								1	0								0	0
		3.45	3.3								0	0								3.275	3								0	0								0	0								0	0
		3.15	2.25								0	0								2.9625	3								0	0								0	0								0	2
		3	3								0	0								2.975	3								0	0								0	0								0	0
		3.6	3								2	0								3	3								0	0								0	0								0	0
		3.3	3								0	0								3.6	3								0	0								0	0								0	0
		3	3.6								0	0								3.09	2.97857								0	0								0	0								2	0
		3.75	3.15								0	0								3.225	3								0	0								0	0								0	0
		3	3								0	0								3	3								0	0								0	0								0	0
		3	3								2	0								3	2.97857								0	0								0	0								2	0
		3.3	3								0	0								2.8	3.10714								0	0								0	0								0	0
		3	3								0	0								2.95714	3								0	0								1	1								0	0
		3	3								0	0								3	3								0	0								0	0								0	0
		3	3								0	0								3.3	2.97857								0	0								1	0								0	0
		3	2.4								0	0								3.39375	3								0	0								0	0								0	0
		3.45	2.4								0	0								3.3	2.97857								0	0								0	0								0	0
		3.3	3								0	0								3	3.4125								0	0								0	0								0	0
		3	3								0	0								3	3.17143								0	0								0	0								0	0
		3.3	2.85								0	0								3.1125	3.51429								0	2								0	0								0	0
		3	3								0	0								2.55	3								0	0								0	0								0	1
		3	3								0	0								3	3.10714								0	0								0	0								0	0
		3	3								0	0								3	2.97857								0	0								1	0								1	0
		3.15	3								0	0								3.17143	3.10714								0	0								0	0								0	0
		3	3								0	0								3.17143	2.97857								0	0								0	0								0	0
		3	3								0	0								3.0125	3.275								2	1								0	0								0	0
		3	3								0	0								3	2.95								0	1								0	0								0	0
		3	3								0	0								2.85	3.1125								0	0								0	0								0	0
		3	3								0	0								3	3.10714								0	0								1	0								0	0
		3	3								0	0								3.31875	2.97857								0	0								0	0								0	0
		3	3								0	0								3	2.97857								0	0								0	0								0	0
		4.35	3								0	0								3	3								0	0								0	0								0	2
		3.6	3								0	0								3	3								0	0								0	1								0	1
		3.45	2.85								0	0								3	2.91667								0	0								0	0								0	0
		3	3								0	2								3.1125	2.97857								0	0								0	0								0	0
		3	3								0	0								2.985	3								0	0								0	0								0	0
		3	3								0	0								3.27	3.08571								0	0								0	0								0	0
		3	3.15								0	0								2.4125	2.97857								0	0								0	0								0	0
		3	3								0	0								3	3								0	0								0	0								0	0
		4.05	3								0	0								3	3.19286								0	0								0	0								0	0
		3.15	3.45								0	0								3.1	3.10714								0	0								0	0								1	0
		3	3								0	2								3	3								0	0								0	1								0	0
		3.75	3								0	0								3	2.97857								0	0								0	0								0	0
		3	3								1	0								3	3								0	0								0	0								0	0
		3.15	3								0	0								3.075	3								0	0								0	0								0	0
		3.15	3								0	0								3.04286	3.025								0	0								0	0								0	0
		3.3	3								0	0								3	3								0	0								0	0								0	0
		3	2.4								0	0								2.91	3								0	0								0	0								0	0
		3	3								0	0								3.225	2.97857								0	0								0	0								0	0
		3	3								0	0								3	3.08571								0	0								0	0								0	0
		4.05	3								0	0								2.625	3								0	0								0	0								0	0
		3	3								0	0								3	3								0	0								0	0								0	0
		3	3								0	0								2.8875	3								0	0								0	0								0	0
		3	3								0	0								3.04286	3								0	0								0	0								0	0
		3	3.6								0	0								3	3								0	0								0	0								0	0
		3	3.15								0	0								3	3.08571								0	0								0	0								1	0
		3.45	3								0	0								3.38571	3								3	0								0	0								0	0
		3	3								0	0								3.02143	3.3								0	0								0	0								0	0
		3	3								0	0								3	3								0	0								0	0								0	0
		3	3								0	0								3	3.10714								0	0								0	0								0	0
		3.3	3								2	0								3	3.23571								0	1								0	0								0	0
		3	3.45								0	0								3	3								0	0								0	0								0	0
		2.55	3								0	0								3	2.59286								0	0								0	0								0	0
		3.45	3								0	0								2.9125	2.825								0	0								0	0								0	0
		3.45	3.6								0	0								3	3.10714								0	0								0	0								0	0
		3.45	3								1	0								3.38571	3								0	0								0	0								0	0
		2.7	3								0	0								3	3								0	0								0	0								1	0
		3	3								0	0								3.02308	3								0	0								1	0								0	0
		3.6	3								0	0								3	3								0	0								0	0								0	0
		3	3								0	0								3	3								0	0								0	0								0	0
		3.15	3								0	0								3.05625	3								0	0								0	0								0	0
		3	3								0	0								3.02727	3.38571								0	0								0	0								0	0
		3	3								0	0								2.9625	3								0	0								0	0								0	0
		3.45	3								0	0								3.1125	3								0	0								0	0								0	0
		3	3								3	0									3									0								0	0								0	0
		3.3	3								0	0									2.74375									0								0	0								0	0
		3.45	3								0	0									3									0								0	0								0	0
		3	3								0	0									3									0								0	0								0	0
		3.15	3								0	0									3									0								0	0								0	0
		3.6	3								0	0									3									0								0	0								0	0
		3.45	3								0	0									3									0								0	0								0	0
		3.15	3								0	0									2.98846									0								0	1								0	1
		3.3	3.75								0	1									3.325									0								0	0								0	0
		3	3								0	0									3.10714									1								0	0								3	0
		3	3								0	0									3.04286									0								0	0								0	0
		2.85	3								0	0									3									0								0	0								0	0
		3	3								0	0									3									0								0	0								0	0
		3	3								0	0									3									0								0	0								2	0
		3	2.55								0	0									3									0								0	0								0	0
		3.3	3								3	0									3									0								0	0								0	0
		3.3	3								0	0									3									0								0	0								0	0
		3	3								0	0									3.10714									0								0	1								0	0
		3	3								0	0									3									0								0	0								0	0
		3.75	3.3								0	0									3									0								0	0								0	0
		3	3.3								0	0									3.3									0								0	0								0	0
		3.45	3								0	0									3									1								0	0								0	0
		3	3								0	0									2.95									0								0	0								0	0
		3	3								0	0									3									0								0	0								0	0
		3	3								0	0									3									0								0	0								0	0
		3	3								0	0									2.89286									0								0	0								0	0
		3	3								0	0									3									0								0	0								0	0
		3	3								0	0									3									0								0	0								0	0
		3	3								0	0									3.27857									0								0	0								0	0
		3	3								0	0									3									0								0	0								0	0
		3	3								0	0									3									0								0	0								0	0
		3.3	3								0	0									3									0								0	0								0	0
		3	3.3								0	0									2.925									0								0	0								0	0
		3.75	3.3								0	0									2.94375									0								0	0								0	0
		2.7	3.15								0	0									3									0								0	0								0	0
		2.85	3.6								0	0									3.175									0								0	1								0	0
		3	3								0	0									3									0								0	0								0	0
		3	3								0	0									2.97857									0								0	0								0	0
		3	3								0	0									3									0								0	0								0	0
		3	3								0	0									3.10714									0								1	0								0	0
		3	2.7								0	0									3.3375									0								0	0								0	0
		3	3.3								0	0									3.38571									1								0	0								2	0
		3	3.3								0	0									3									0								0	0								0	0
		3.3	3								0	0									2.97857									0								1	0								0	0
		3	3.3								0	2									3									0								0	0								0	0
		3	3								0	0									2.825									0								0	0								0	0
		3.45	3								0	0									3.35									0								0	0								0	0
		3.3	3								0	0									3									0								0	0								0	0
		3	3								0	0									2.97857									0								1	0								0	0
		3	3								0	0									3.05455									0								0	0								0	0
		3	3								0	0									3									0								0	0								0	0
		3	3								0	0									2.74375									0								0	0								0	0
		3	3.45								0	0									3.025									0								0	0								0	6
		3	3								0	0									3.075									0								0	0								0	0
		3	3								0	0									3									0								0	0								3	0
		3	3								3	0									3.25									0								0	0								0	0
		3	3								0	0									3									1								0	0								0	2
		3	3								0	0									3									0								1	0								0	0
		3	3								0	0									3									0								1	0								0	0
		3	3								0	0									3									0								0	0								0	0
		3	3.6								0	0									3									0								0	0								0	0
		3	3								2	0									3									0								0	0								0	0
		4.05	3.45								0	0									3									0								0	0								0	1
		3	3								0	0									3									0								0	0								0	0
		3	3								0	0									3									0								0	0								0	0
		2.55	3								0	0									3.5375									0								0	0								0	0
		3	3								0	0									3.10714									0								0	0								0	0
		3.45	3								0	0									3									0								0	0								0	0
		2.85	3								0	0									3									0								0	0								0	0
		3	3.3								0	2									3									0								0	0								0	0
		3	3								0	0									3									1								0	0								0	0
		3	3								0	0									3.45									0								0	0								0	0
		3	3.45								0	0									2.91									0								0	0								0	0
		3.3	3								0	0									3.36429									1								0	0								0	0
		3	3.3								0	0									3									0								0	0								0	1
		3	3.9								0	0									2.975									2								0	0								0	0
		3	3								0	0									3.1875									0								0	0								1	0
			3								0	0									3.62143									3								0	0								0	0
			3								0	0									3.075									0								0	0								0	0
			3									0									3.03									0								0	0								0	0
			3.45									0									3									0								0	0								0	2
			3									0									3									0								0	0								0	0
			3.3									0									3									2								0	0								0	0
			3									0									2.98125									0								0	0								0	0
			3.3									2									3									0								0	0								0	0
			3									0									3.04286									0								0	0								0	0
			2.7									0									3									0								0	0								0	0
			3									0									3.08571									0								0	0								0	0
			3									0									3									0								0	0								0	0
			3.3									0									3									0								3	0								2	0
			3									0									3.3									0								0	0								0	0
			2.85									0									3									0								0	0								0	0
			3.15									0									2.97857									0								0	0								0	0
			3									0									3.0375									0								0	0								0	0
			3									0									3.075									0								0	0								0	0
			3.3									2									3									0								0	0								0	0
			3									0									3.5625									0								0	0								0	0
			3									0									3.0375									0								0	0								0	0
			3.45									0									2.625									0								0	0								0	0
			3									0									3									0								0	0								0	0
			3									0									3.21429									0								1	0								0	0
			3.3									1									3.04286									0								0	0								0	0
			3									0									3									0								0	0								0	0
			3									0									3.1125									0								0	0								0	0
			3									0									3.12857									0								0	0								0	0
			3.15									0									3.38571									0								0	0								0	0
			3.45									0									3									0								0	0								0	0
			3									0									3									0								0	0								0	0
			3.3									0									3									0								0	0								0	0
			3									0									3									0								0	0								0	0
			3									3									3									0								0	0								0	0
			3									0									2.9875									0								0	0								0	0
			3									0									3									0								0	0								0	0
			3									2									3.10714									0								0	0								0	0
			3									0									3									0								0	1								0	0
			3									0									3.10714									0								0	0								0	0
			3									0									3									0								0	0								0	0
			3									0									2.97857									0								0	0								0	0
			3									0									2.97857									0								0	0								0	0
			3									1									3									0								0	0								0	0
			2.85									0									3									0								0	1								0	1
			2.7									0									3.08571									0								0	0								0	0
			3.3									0									3.06429									0								0	0								0	0
			3									0									3.08571									0								0	0								0	0
			3									0									2.97857									0								0	0								0	0
			3									2									3.3									1								0	0								0	0
			3									0									3.51429									1								0	0								0	0
			3									0									3.275									0								0	0								0	0
			3									0									2.97857									0								0	0								0	0
			3									0									3.10714									0								0	0								0	0
			3									0									3									0								0	0								0	0
			3									0									3									0								0	0								0	0
			3									0									3.75									0								0	0								2	0
			3									0									3									0								0	0								0	0
			3									0									2.975									0								1	0								1	0
			3									0									3.10714									0								0	0								0	0
			3									0									2.89286									0								0	1								0	1
			3									0									3									0								0	0								0	0
			3									0									3.10714									0								0	0								0	0
			3									0									3									0								0	0								0	0
			3.3									0									2.97857									0								0	0								0	0
			2.85									1									3									0								0	0								0	0
			3									0									3									0								0	0								0	0
			3									0									3									0								0	0								0	0
			3									0									3.275									0								0	0								0	0
			3									0									3.275									1								0	0								0	0
			2.85									0									3									0								1	0								0	0
			3									0									3.3									0								0	0								0	0
			3									0									2.97353									0								0	0								0	0
			2.7									1									3.10714									0								0	0								0	0
			3									0									3.10714									0								0	0								0	0
			3									0									3									0								0	0								0	0
			3									0									3.10714									0								0	0								0	0
			3.3									0									3									0								0	0								0	0
			3									0									3.10714									0								0	0								0	0
			3									0									3.10714									0								0	0								0	0
			3									0									3.12857									0								0	0								0	0
			3									0									3									0								1	0								0	2
			3									0									3.04286									0								0	0								0	0
			3									0									2.97857									0								0	0								0	0
			3									0									3.06429									0								0	1								0	0
			3									0									3.10714									0								0	0								0	0
			3									0									2.97857									0								0	1								0	1
			3									0									2.97857									0								0	0								0	0
			3									0									2.97857									0								0	0								0	0
			3									2									3									0								0	0								0	0
			3									0									3									0								1	0								0	0
			3									0									3.15									0								0	0								1	0
			3									0									3									0								0	0								0	0
			3									0									3									0								0	0								0	0
			3.6									0									3									0								0	0								0	0
			3									0									2.95									0								0	0								0	1
			3									0									3									0								0	0								0	0
			2.4									5									2.985									0								0	0								0	0
			3.45									0									3.10714									0								0	1								0	3
			3									0									3.10714									0								0	0								0	0
			3									0									3									0								0	0								0	0
			3									0									3.10714									0								0	0								0	0
			3									0									2.97857									0								0	0								0	0
			3									0									3									0								0	0								0	0
			3									0									3.08571									0								0	0								0	0
			3									0									2.97857									0								1	1								0	0
			2.55									0									3.10714									0								0	0								0	0
			3									0									3.10714									0								0	0								0	0
			3									0									2.97857									0								0	0								0	0
			3									0									3.08571									0								0	0								0	0
			3									0									3									0								1	0								0	0
			3									0									3									0								0	0								0	2
			3									0									3.10714									0								0	0								0	0
			3									0									3									0								1	0								1	0
			3									0									3									0								0	0								0	0
			3									0									3									0								0	0								0	0
			3									0									2.97857									0								2	0								1	0
			3									0									3.53571									0								0	0								0	0
			3									0									3									0								0	0								0	0
			3									0									2.93571									0								0	0								0	0
			3									0									3									0								1	0								0	0
			3.15									0									2.97857									0								0	0								0	0
			3									0									2.97857									0								0	0								0	0
			3									0									2.97857									0								0	0								0	0
			3									0									2.97857									0								0	1								0	1
			3									0									3									0								0	0								0	0
			3									0									3									0								0	0								0	0
			3.75									0									2.97857									0								0	0								0	0
			3.45									0									2.97857									0								0	0								0	0
			3									0									3.10714									0								0	0								0	0
			3.3									0									3									0								0	0								0	0
			3									0									3									0								0	0								0	0
			3									0									3.04286									0								0	0								0	0
			3									0									3									0								0	0								0	0
			3									0									3.08571									0								0	0								0	0
			3									0									3.075									0								0	0								0	0
			3									0									3									0								0	0								0	0
			3									0									3									0								0	1								0	0
			3									2									3.10714									0								0	0								0	0
			3.3									0									2.97857									0								0	0								0	0
			3									0									3									0								1	0								0	0
			3									0									3									0								0	0								0	0
			3									0									3.25714									0								0	0								0	0
			3									0									3									0								0	0								0	0
			3									0									3.17143									0								0	0								2	0
			3									0									3.225									0								0	0								0	0
			3									0									3									0								0	0								0	0
			3									0									3.12857									0								0	0								0	2
			2.4									5									3									0								0	0								0	4
			3									0									3.17143									0								0	0								0	0
			3									0									3.7125									0								0	0								0	0
			3									0									3									0								1	0								0	0
			3									0									2.6									0								0	0								0	0
			3									0									3									0								1	0								2	0
			2.55									0									3.17143									0								1	1								0	0
			3.3									1									3.06429									0								0	0								0	0
			3									0									3.25714									2								0	0								0	0
			3									0									3.05									0								0	0								0	0
			3.15									0									3									0								0	0								0	0
			3.3									0									3									0								0	1								0	0
			3									0									3									0								0	0								0	0
			3									0									2.97857									0								0	0								0	0
			3									0									3.075									0								1	0								2	0
			3.3									0									3.08571									0								0	0								0	0
			3									0									3.075									0								0	0								0	0
			3									0									3									0								0	0								0	2
			3									0									3									0								0	0								0	0
			3									0									3.3									0								0	0								0	0
			3									0									3.21429									0								0	0								0	0
			3									0									3									0								0	0								0	0
			3									0									3									0								0	0								0	0
			3									0									3.08571									1								0	0								0	0
			3									0									3.075									0								0	0								0	0
			3									0									3.08571									0								0	0								0	0
			3.3									0									3									0								0	0								0	0
			3									1									3.10714									0								0	0								0	0
			3									0									2.97857									0								0	0								0	0
			3.3									0									3.08571									0								0	0								0	0
			3									0									3.04286									0								0	0								0	0
			2.4									0									3									0								0	0								0	0
			3									0									3.17143									0								0	0								1	0
			3.75									0									2.97857									0								0	0								0	0
			3									0									3									0								0	0								0	0
			3									0									3									0								0	0								0	0
			3									0									2.97857									0								0	0								0	0
			3									0									3.08571									0								0	0								0	0
			3									0									2.97857									0								0	0								0	0
			3									0									3.08571									0								0	0								0	0
			3									0									2.97857									0								0	0								0	0
			3									0									3.375									0								0	0								2	0
			3									0									3.27857									1								0	0								0	0
			4.05									0									3									0									0									0
			3									0									3.15									0									0									0
			3									0									3									0									0									0
			3									0									3									1									0									0
			3									0									3.10714									0									0									0
			3									0									2.97857									0									0									0
			3.45									0									3.10714									0									0									0
			3									0									3									0									0									0
			3									0									3									0									0									0
			3									0									3									0									0									0
			3									0									2.97857									0									0									0
			3									4									3									0									0									0
			4.05									0									3									0									0									0
			3									0									3.10714									0									0									0
			3									0									3.025									0									0									0
			3									0									3.10714									0									0									0
			3									0									3.10714									0									0									0
			3									0									3									0									0									0
			3.3									0									3									0									0									0
			3									0									3.0125									0									0									0
			3									0									3									0									0									0
			3									0									3									0									0									0
			3									0									3									1									0									0
			3.6									0									3.10714									0									1									0
			3									0									3.10714									0									0									0
			3.45									0									3									0									0									0
			3.15									2									2.97857									0									0									0
			3									0									2.97857									0									0									0
			3									0									3									0									0									0
			3									0									3.08571									0									1									0
			3.6									0									3.08571									0									0									0
			3.3									0									3.04286									0									0									0
			3									0									3									0									0									0
			3									0									3.10714									0									0									0
			3									0									3									0									0									0
			3									0									3									0									0									0
			3.3									0									3									0									0									0
			3.75									2									3									0									0									0
			3									0									3.0875									0									0									0
			2.85									0									3									0									0									0
			3									0									3.02727									0									0									0
			3									0									3.10714									0									0									0
			3.3									0									2.97857									0									0									0
			3									0									3.10714									0									0									0
			3									0									3.10714									0									0									2
			3									0									3									0									0									0
			3									0									2.97857									0									0									0
			3									0									3.10714									0									0									0
			3									0									3									0									0									0
			3									0									3.10714									0									0									0
			3									0									3									0									0									0
			3									0									3.27857									0									0									2
			3.45									0									2.95									0									0									0
			3.3									0									3.12									0									0									0
			3									0									3.02143									1									0									0
			3.3									0									3.225									0									0									0
			3									0									3									0									0									0
			3									0									3									0									1									0
			3									0									4.26429									0									0									0
			3.15									0									3									0									0									0
			3									0									3.15									0									1									0
			3									0									3									0									0									0
			3									0									3									0									0									0
			3									0									3									2									0									0
			3									0									3.02143									0									0									0
			3									0									3.05									0									0									0
			3									0									3									0									0									0
			2.85									0									3									0									0									0
			3.3									0									3									0									0									0
			3									0									3.12857									0									0									0
			3									0									3									0									1									0
			3									0									3.1125									0									0									0
			4.35									0									3.10714									0									0									0
			3									0									3.10714									0									0									0
			3.6									0									3.12									0									0									0
			3.45									0									3.15									1									0									0
			3									0									3.10714									0									0									0
			3.15									0									3									0									0									0
			2.4									0									3									0									0									0
			3									0									3									2									0									0
			3									0									3.10714									0									1									0
			3									0									3.10714									0									0									0
			3									0									3.10714									0									0									0
			3.45									0									3.27857									0									1									1
			3									0									2.95714									0									0									0
			3									0									2.97857									0									0									0
			3									0									3									0									0									0
			3									0									3									0									0									0
			4.05									0									3									0									0									0
			3.15									0									3									0									0									0
			3									1									3.10714									0									0									0
			3									0									3									0									0									0
			3									0									2.98636									0									1									0
			3									0									3									0									1									0
			3.75									0									3									3									0									0
			3.3									0									3.05									0									0									0
			3.3									0									3									0									0									0
			3									0									3.275									1									0									0
			3									0									3.08571									0									0									0
			3									0									3.10714									0									0									0
			3									0									3									0									0									0
			3.15									0									3									0									0									0
			3.15									0									3									0									0									0
			3.3									0									3.10714									0									0									0
			3									0									3.10714									0									0									0
			3									0									2.97857									0									0									0
			3.15									0									2.97857									0									0									0
			3									0									3									0									0									0
			3									0									3									0									0									0
			3									0									3									0									0									0
			3									0									3									0									0									0
			4.05									0									3									0									0									0
			3									0									2.97857									0									0									0
			3.3									0									3.10714									0									0									0
			3									0									3									0									0									1
			3									0									3.04286									0									0									0
			3									0									3									0									0									0
			3									0									3									0									0									0
			3.3									0									3									0									0									0
			3									0									3.08571									0									0									0
			3									0									3.10714									0									0									0
			3									0									3.10714									0									0									0
			3									0									3									0									0									0
			3									0									3.10714									0									0									0
			3									0									3.06429									0									0									2
			3									0									3									0									0									0
			3									0									3									0									0									0
			3									0									3									0									0									0
			3.45									0									2.97857									0									0									0
			3									0									3									0									0									0
			3									0									2.975									0									0									0
			3									0									3.10714									0									0									0
			2.7									0									3									0									0									5
			3									0									3									0									0									0
			3.3									0									3.10714									0									0									0
			3									0									2.97857									0									0									0
			3.45									0									3.10714									0									0									0
			3									2									2.97857									0									0									0
			3									0									3									0									0									0
			3.3									0									3									0									0									0
			3									0									3.25714									0									0									0
			2.55									0									3									0									0									0
			3.45									1									3.025									0									0									0
			3									0									3.375									0									0									0
			3									0									3									0									0									0
			2.55									0									3.10714									0									0									0
			3									0									3.10714									0									0									0
			3.45									0									3.10714									0									0									0
			3									0									3.10714									0									0									0
			3.45									0									2.97857									0									0									0
			2.85									0									4.41429									1									0									0
			3									0									3.00417									0									0									0
			3									0									3									0									0									0
			3									0									3									0									0									0
			3									0									3.10714									0									0									0
			3									0									3									0									0									0
			3.3									0									3									0									0									0
			2.7									0									3.10714									0									0									0
			3									0									2.97857									0									0									0
			3									0									3									0									0									0
			3									0									2.97857									0									0									0
			3									0									3									0									0									1
			3.6									0									3									0									0									0
			3									0									3.025									0									0									0
			3									0									3									0									0									0
			3									0									3.10714									0									0									0
			3.15									0									3.10714									0									0									1
			3									0									2.97857									0									0									0
			3									0									2.97857									0									0									0
			3									0									3									0									0									0
			3									0									2.97857									0									0									0
			3									3									3.38571									2									1									0
			3									0									3.08571									0									0									0
			3									0									2.97857									0									0									0
			3									0									2.97857									0									0									0
			3.45									0									2.78571									0									0									0
			3									0									3.53571									0									0									0
			3									0									3									0									0									0
			3.3									0									3									0									0									0
			3									0									3									0									0									0
			3									0									2.97857									0									0									0
			2.85									0									2.97857									0									0									0
			2.85									0									3.40714									1									0									0
			3.45									0									3									0									0									0
			3									0									3.32143									0									0									0
			3									0									3.47143									0									0									0
			2.4									0									3									0									0									0
			2.7									0									3									0									0									0
			3									0									3.08571									0									0									0
			3.75									0									3.10714									0									0									0
			3.15									0									3.10714									0									0									0
			3									0									3									0									0									0
			3									0									3.04286									0									0									0
			3.3									0									3.10714									0									0									0
			3									0									3									0									0									1
			3.6									0									3									0									0									0
			3									0									3									0									0									0
			3									0									3									0									0									1
			3									0									3.08571									0									0									0
			3.45									0									3.10714									0									0									0
			3									0									2.9625									0									0									0
			3.45									0									3.42857									0									0									0
			3									0									3									0									0									0
			3.15									0									3.06667									0									1									0
			3.3									0									3.53571									1									0									4
			3									0									2.8									0									0									0
			3									0									3									0									0									0
			3									0									3.34286									1									0									0
			2.85									0									2.9									0									0									0
			3									0									3.04286									0									0									0
			3									0									3.35									0									0									0
			3									0									3.3									0									0									0
			3									3									3									0									0									0
			3									0									3									0									1									0
			3									0									2.8375									0									0									0
			3									0									3									0									0									0
			3									0									3									0									0									0
			2.7									0									3.3625									0									1									0
			3.45									0									3.3									1									0									0
			3									0									3.08571									0									0									0
			3.15									0									3									0									0									0
			3									0									3.08571									0									0									0
			3.3									0									3.08571									0									0									0
			3									0									3									0									0									0
			3.3									0									3									0									0									1
			3									0									3.51429									1									0									0
			3									0									2.97857									0									0									0
			3.3									0									3									0									0									0
			3									0									3									0									0									0
			3.3									0									3.10714									0									0									0
			3									0									3.10714									0									0									0
			3									0									3.10714									0									0									0
			3									0									2.97857									0									0									0
			3									0									2.97857									0									0									0
			3.3									0									3									0									0									3
			3									0									3									0									0									0
			3									0									2.97857									0									0									0
			3									0									3.15									0									0									0
			3									0									3.19286									0									0									1
			3									0									3.08571									0									0									1
			3									0									3									0									0									0
			3									0									2.97857									0									0									2
			3.75									0									3									0									0									0
			3									0									2.925									0									0									0
			3.45									0									3									0									0									0
			3									0									3									0									0									0
			3									0									3.10714									0									0									0
			3									0									2.97857									0									0									0
			3									0									2.97857									0									0									0
			3									0									2.97857									0									0									0
			3									0									3									0									1									0
			3									0									2.7									0									0									0
			3									0									3									0									0									0
			3.3									0									3									0									0									0
			3									0									3.40714									1									0									0
			3									0									3.27857									1									0									0
			3.3									0									3									0									0									0
			2.4									0									3.27857									1									0									0
			3									0									2.6									0									0									0
			3									0									2.97857									0									0									0
			3									0									3.10714									0									0									2
			3									0									2.97857									0									0									0
			3									0									3.10714									0									0									0
			3									0									3.10714									0									0									0
			3									0									2.97857									0									0									0
			3									0									2.97857									0									0									0
			3.3									0									2.97857									1									0									0
			3									0									3.125									0									0									0
			3.75									0									3.025									0									0									0
			3									0									3									0									0									0
			3.75									0									3.08571									0									0									0
			2.7									0									3.10714									0									0									0
			3									0									3.10714									0									0									0
			2.85									0									3.10714									0									0									0
			3									0									2.8									0									0									0
			3									0									3									0									0									0
			3									0									3									0									0									0
			3									0									3									0									0									1
			3									0									3									0									0									0
			3									0									3.04286									0									0									0
			3									0									3.10714									0									0									0
			3									0									2.97857									0									0									0
			3.15									0									2.97857									0									1									0
			3									0									3									0									0									0
			3									0									3									0									0									0
			3									0									3									0									0									0
			3									0									3									0									0									0
			2.7									0									3									0									0									0
			3									0									3.1									0									0									0
			3.3									0									3									0									1									0
			3									0									3.10714									2									0									0
			3									0									2.95									1									0									0
			3									0									3									0									0									2
			3									0									3									0									0									0
			3.45									0									3									0									0									0
			3.3									0									2.97857									0									0									0
			3									0									3.10714									0									1									0
			3									0									3									0									0									0
			3									0									2.85									0									0									0
			3									0									3.10714									0									0									0
			3									0									3									0									0									0
			3									0									3									0									0									0
			3									0									3									0									0									0
			3									0									3									0									0									0
			3									0									3.04286									0									0									0
			2.85									0									3									0									0									0
			3									3									3.10714									0									1									0
			3									0									3.10714									0									0									0
			3									0									3									0									0									0
			3									0									3.15									0									0									0
			3									0									3.10714									0									0									0
			3									0									2.97857									0									0									0
			3									0									2.9875									0									0									0
			3									2									2.93571									2									0									0
			3									0									2.97857									0									1									0
			3.45									0									3.025									0									0									0
			3									0									3.10714									0									0									3
			4.05									0									3.10714									0									0									0
			3									0									3.10714									0									0									0
			3									0									3									0									1									0
			3									0									2.97857									0									0									0
			4.05									0									3									0									1									0
			3									0									3.02143									0									1									0
			2.55									0									2.975									0									0									0
			3									0									2.97857									0									1									1
			3									0									3									0									0									0
			3									0									2.95									0									0									0
			3									0									3.19286									1									1									0
			3.45									0									3									0									0									0
			3									0									3									0									0									0
			2.85									0									3									0									0									0
			3.15									0									3.08571									0									0									0
			3									0									3									0									0									0
			3									0									3									0									0									0
			3									0									2.97857									0									0									0
			3									0									3									0									0									0
			3									0									3.08571									0									0									0
			3									0									3.08571									0									0									0
			3.3									0									3									2									0									0
			3									0									3.04286									0									0									0
			3.3									0									3									0									0									0
			3.15									0									2.925									0									0									0
			3									0									3									0									0									0
			3									0									2.97857									0									0									0
			3									0									2.97857									0									0									0
			3									0									2.97857									0									0									0
			3									0									3									0									0									0
			3									0									3									0									0									0
			3									0									3									0									0									0
			3.15									0									3									0									0									0
			3									0									3									0									1									0
			3									0									3									0									0									0
			3									0									3.10714									0									0									0
			3									0									3									0									0									0
			3									0									3.08571									0									0									0
			3									0									2.97857									0									0									0
			3									0									3.19286									0									0									0
			3									0									3.10714									0									0									0
			3									0									2.97857									0									0									0
			3									0									3									0									0									0
			3									0									2.97857									0									0									0
			3									0									3.10714									0									0									0
			3									0									2.975									0									0									0
																					3									0									0									0
																					3									0									0									0
																					2.97857									0									0									1
																					2.97857									0									0									0
																					3.49286									0									0									0
																					3.32143									0									0									0
																					3.05									0									0									0
																					3.04286									0									0									0
																					3									1									0									0
																					3.10714									0									0									0
																					3.04286									0									0									1
																					2.97857									0									0									0
																					2.97857									0									0									0
																					3.10714									0									0									2
																					3									0									1									0
																					3.04286									0									0									0
																					2.97857									0									0									0
																					2.97857									0									0									0
																					3									0									0									0
																					2.4									0									0									0
																					3.7875									7									0									0
																					3.075									0									0									0
																					3.08571									0									3									2
																					3.10714									0									0									0
																					3.10714									0									0									0
																					3.10714									0									0									0
																					2.97857									0									0									0
																					3									0									0									0
																					3.04286									0									0									0
																					3.08571									0									0									0
																					3									0									0									0
																					2.97857									0									0									0
																					3									0									0									0
																					3									0									0									0
																					3									0									0									0
																					3									0									0									0
																					2.98636									0									0									0
																					3									0									0									0
																					2.9125									0									0									0
																					3									0									0									0
																					3.025									0									0									0
																					3.10714									0									0									0
																					2.97857									0									0									0
																					3									0									0									0
																					3.12857									0									0									0
																					3									0									0									0
																					3									0									0									0
																					3									0									0									0
																					3									0									0									0
																					3									0									1									0
																					2.74375									0									0									0
																					3.25									0									0									0
																					3.04286									0									0									0
																					3									0									0									0
																					3									0									0									0
																					2.74375									0									0									0
																					3									0									0									0
																					3									0									0									0
																					2.97857									0									0									0
																					3.075									0									0									0
																					3.36429									0									0									0
																					3									0									0									0
																					3									0									0									2
																					3.3									6									0									0
																					3									0									0									0
																					3									0									1									0
																					3									0									1									0
																					2.97									0									0									0
																					3									0									0									0
																					2.97857									0									0									0
																					2.9875									0									0									0
																					3.19286									0									0									0
																					3									0									0									0
																					3.04286									0									0									0
																					3.0375									1									0									0
																					3.075									0									0									0
																					3.12									0									0									0
																					2.91									0									0									0
																					3.02143									1									0									2
																					3.32143									0									0									0
																					3.1875									0									0									0
																					3.0375									2									0									0
																					3									0									0									0
																					3.17143									1									0									0
																					3									0									0									0
																					2.85									5									0									0
																					3									0									0									0
																					3.10714									1									0									0
																					3									0									0									0
																					3									0									0									0
																					3.02143									0									1									0
																					3									0									0									0
																					3									0									0									0
																					3									0									0									0
																					3.15									0									0									0
																					4.28571									0									0									0
																					3.49286									0									0									0
																					3.38571									1									0									0
																					3.36429									0									0									0
																					3									0									0									0
																					3.34286									0									0									0
																					2.925									1									0									0
																					3									0									0									0
																					2.95625									0									0									0
																					3									0									0									0
																					2.9625									0									0									0
																					3.12857									0									0									0
																					3.225									0									0									0
																					3.27857									0									0									0
																					3									0									0									0
																					3.0375									0									0									0
																					3.21429									0									0									0
																					3.02143									0									0									0
																					3.10625									0									0									0
																					3.27857									0									0									0
																					3.3									0									0									1
																					3.27857									0									0									0
																					3.15									0									0									0
																					3									0									0									0
																					3									0									0									0
																					3									1									0									0
																					3									0									0									0
																					3									1									0									0
																					3									0									0									0
																					3									0									1									0
																					3									0									0									2
																					3									0									0									0
																					3									0									0									0
																					3									0									0									0
																					3.3									0									0									0
																					3.53571									0									0									0
																					3.45									1									0									0
																					3.45									0									0									0
																					3									0									0									0
																					3.08571									0									1									1
																					3.0375									0									0									0
																					2.97857									0									0									0
																					3									0									0									0
																					3									0									0									0
																					3									0									0									0
																					3.06429									0									0									0
																					3.225									0									0									0
																					3									0									0									0
																					3									0									0									0
																					3.21429									0									0									0
																					3									0									0									0
																					3.0375									0									0									0
																					3.23571									0									0									0
																					3.0375									0									0									0
																					3.25714									1									0									0
																					3									0									0									0
																					3									0									0									0
																					3.02143									0									0									0
																					3									0									0									0
																					3.04286									0									0									0
																					3.15									1									0									0
																					3									2									0									0
																					3									0									1									0
																					3									0									0									0
																					3.12857									0									0									0
																					3									0									0									0
																					3									0									0									0
																					3									0									0									0
																					3									0									0									0
																					3									0									0									0
																					3									0									0									0
																					3.19286									1									0									0
																					3									0									0									0
																					3									2									0									0
																					3.15									4									0									0
																					3.15									0									0									0
																					3									0									0									0
																					2.91									0									0									0
																					3.38571									0									0									0
																					3.19286									0									0									0
																					3									0									0									0
																					3.47143									0									0									0
																					3									0									0									0
																					3									0									0									0
																					3.49286									1									0									0
																					2.91875									0									0									2
																					3.1625									0									0									0
																					3.21429									0									0									0
																					3.23571									0									0									0
																					3									0									0									0
																					3.165									0									0									0
																					3									0									0									0
																					3									0									0									0
																					3									0									0									0
																					3.38571									1									0									0
																					3.1									0									0									0
																					3.3									0									0									0
																					2.91									0									0									0
																					2.9625									0									0									0
																					3									0									1									0
																					3									0									0									0
																					3									0									0									0
																					3.1875									0									0									0
																					3.23571									1									0									0
																					3									0									1									1
																					3									0									0									0
																					3.6									0									0									0
																					3									0									0									0
																					3.3									0									0									0
																					3									0									0									0
																					3.72857									1									0									0
																					3									0									0									0
																					3									0									0									0
																					3									0									0									0
																					2.96									4									1									0
																					3									0									0									0
																					3									0									1									0
																					3.255									0									0									0
																					3									0									0									0
																					3.12857									0									0									0
																					3.02143									1									0									0
																					3.225									0									1									0
																					3.36429									0									0									0
																					3.42857									2									0									0
																					3.36429									0									0									0
																					3									0									0									0
																					3									0									0									0
																					3									0									0									0
																					3.315									0									0									1
																					3.375									0									0									0
																					3.1875									0									0									0
																					3.3									0									0									0
																					3.1125									0									0									0
																					3.0375									0									0									0
																					3									0									0									0
																					3									0									0									0
																					3									0									0									0
																					3.275									1									0									0
																					3									3									0									0
																					3.17143									0									0									0
																					3.10714									0									0									0
																					3.21429									0									0									0
																					3.05									0									0									0
																					2.975									0									0									0
																					3.175									0									0									0
																					3									0									0									0
																					3									0									0									0
																					3.075									0									0									0
																					3									0									0									0
																					3									0									0									0
																					3									0									0									0
																					3									0									0									0
																					3									0									0									0
																					3									0									0									0
																					3									0									0									0
																					3.275									0									0									0
																					3.275									0									0									0
																					3.275									0									0									0
																					2.9625									0									0									0
																					3.57857									1									1									0
																					3.27857									1									1									0
																					2.975									0									0									0
																					2.91429									0									0									0
																					3.45									1									0									0
																					3.04286									1									0									0
																					3									0									0									0
																					3.075									0									0									0
																					3									0									0									0
																					3.0375									0									0									0
																					3									0									1									0
																					3.35									0									0									0
																					3.25714									0									0									0
																					3.02143									1									0									0
																					3									0									0									0
																					3.1125									0									1									1
																					3.0375									0									0									0
																					3.34286									0									0									0
																					3									0									0									0
																					3.02143									0									2									1
																					3.10714									0									0									0
																					3									0									0									0
																					3.675									0									0									0
																					3									0									0									0
																					2.975									0									0									0
																					3									0									1									0
																					3									0									0									0
																					3									0									0									0
																					2.82857									0									0									0
																					3									0									0									0
																					2.925									0									0									0
																					3.27857									0									0									0
																					3									0									0									0
																					3.12857									0									0									0
																					2.97857									0									0									0
																					3									0									0									0
																					3									0									0									0
																					3.025									0									0									2
																					3.375									0									0									0
																					3.375									0									0									0
																					3									0									0									0
																					3									0									0									0
																					3.04286									0									0									0
																					3.05									0									1									0
																					3.21429									0									0									0
																					2.95									0									0									0
																					3.6									0									0									0
																					3.38571									1									0									0
																					3.025									0									0									0
																					2.6									0									0									0
																					3.15									0									0									0
																					3.09									0									0									0
																					3.17143									0									0									0
																					3.25714									0									0									0
																					3									0									1									0
																					3									0									0									0
																					3.1875									0									0									0
																					3.225									0									0									0
																					3									0									0									0
																					3.21429									0									0									2
																					3.3375									0									0									0
																					3.15									0									0									0
																					3.225									0									0									0
																					3.3									0									0									0
																					2.87143									0									0									0
																					2.93571									0									0									0
																					3									0									0									0
																					3.15									0									0									0
																					3									0									0									0
																					3									0									0									0
																					3									0									0									0
																					3									0									0									0
																					3.225									0									0									0
																					3									0									1									0
																					3									0									0									0
																					3									0									0									0
																					3									0									0									0
																					3									0									0									0
																					3.34286									1									0									0
																					2.8									0									0									0
																					3.38571									1									0									0
																					3.15									0									0									2
																					2.95714									0									0									0
																					3									0									0									0
																					3.27857									0									0									0
																					3									0									0									0
																					3									0									0									0
																					3									0									0									0
																					3.3									0									0									0
																					3.06429									0									0									0
																					3.0375									0									0									0
																					3									0									1									0
																					3.45									0									0									0
																					2.85									0									1									2
																					3									0									1									0
																					3									0									0									0
																					3.39375									0									0									0
																					3.3									0									0									0
																					3									0									0									0
																					3									2									0									0
																					3									0									0									0
																					3.32143									1									0									0
																					3									0									0									0
																					3									0									0									0
																					3									0									1									2
																					3									0									0									0
																					3									0									0									0
																					3									0									0									0
																					3.1125									0									0									0
																					3									0									0									0
																					3									0									0									0
																					3									0									0									0
																					3									0									0									0
																					2.55									0									0									0
																					3									0									0									0
																					3									0									0									0
																					3.18									0									0									0
																					3									0									0									0
																					3									0									0									0
																					3									0									0									2
																					3									0									0									0
																					3									0									0									0
																					3.075									0									0									0
																					3									0									0									0
																					3.02143									0									0									0
																					3									0									0									0
																					3									0									0									0
																					3									0									0									0
																					3									0									0									0
																					3									0									0									0
																					3									0									1									0
																					3.17143									0									0									0
																					3.17143									0									0									0
																					3									0									0									0
																					3.0125									2									0									0
																					3									0									0									0
																					3									0									0									0
																					2.85									0									0									0
																					3									0									0									0
																					3									0									0									0
																					3.3375									1									0									0
																					3									0									1									2
																					3									0									0									0
																					3.31875									0									0									0
																					3									0									0									0
																					3.03529									0									0									0
																					3									0									0									0
																					3									0									0									0
																					3									0									0									1
																					3									0									0									0
																					3									0									0									0
																					3.3375									0									0									0
																					3.1125									0									0									1
																					3									0									0									0
																					3.23571									1									0									0
																					2.985									0									0									0
																					3.06429									0									1									2
																					3.27									0									0									0
																					3									0									0									0
																					3.17143									1									0									0
																					2.4125									0									0									0
																					3									0									0									0
																					3									0									0									0
																					3									0									0									2
																					3.1									0									0									2
																					3									0									0									0
																					3									0									0									0
																					3									0									0									2
																					3									0									0									0
																					4.00714									0									0									0
																					3.075									0									0									0
																					3.025									0
																					3									0
																					3.32143									1
																					3.40714									0
																					3									0
																					3.04286									0
																					3									0
																					3									0
																					2.8875									0
																					3.42857									1
																					3									0
																					2.91									0
																					3									0
																					3.225									0
																					3									0
																					3									1
																					3.0375									0
																					3.1									0
																					3.68571									2
																					3									0
																					3.15									0
																					3									0
																					2.625									0
																					3									0
																					3.45									0
																					3.19286									0
																					2.97857									0
																					3									0
																					3									0
																					2.8875									0
																					3									0
																					2.9625									0
																					3.04286									0
																					3									0
																					3									0
																					3									0
																					3									0
																					3									0
																					3									0
																					4.00714									0
																					3.0625									0
																					3.3									0
																					3									0
																					2.9625									0
																					3									0
																					3									0
																					3.12857									0
																					3.38571									3
																					3.02143									0
																					3									0
																					3									0
																					3									0
																					3									0
																					3.19286									0
																					3									0
																					3									0
																					3									0
																					3									0
																					3.47143									1
																					3									0
																					3.38571									0
																					3									0
																					3									0
																					3.38571									0
																					3.075									0
																					3									0
																					3									0
																					2.9125									0
																					3.23571									0
																					3									0
																					3									0
																					2.9625									0
																					3									0
																					3.38571									0
																					3									0
																					3									0
																					3									0
																					3									0
																					3									0
																					2.74375									0
																					3.02308									0
																					3									0
																					3									0
																					3									0
																					2.65714									0
																					3									0
																					2.97857									0
																					3									0
																					2.97857									0
																					3									0
																					2.97857									0
																					3									0
																					3									0
																					3.34286									0
																					3.015									0
																					3									1
																					3.10714									0
																					3									0
																					3.10714									0
																					2.97857									0
																					3									0
																					2.97857									0
																					3									0
																					3									0
																					3									0
																					3									0
																					2.97857									0
																					3.10714									0
																					3.6									1
																					3									0
																					3.19286									0
																					3.025									0
																					3									0
																					3.05625									0
																					3.10714									0
																					3.10714									0
																					3									0
																					2.97857									0
																					2.97857									0
																					3.53571									0
																					3.10714									0
																					3									0
																					3									0
																					3.10714									0
																					3									0
																					2.97857									0
																					2.97857									0
																					2.97857									0
																					3.04286									0
																					3									0
																					3.02727									0
																					2.9625									0
																					3.1125									0
																					3									0
[truncated: 13 more columns]

## Sheet: Figure 3
	Figure 3C												Figure 3E												Figure 3F								FIgure 3G
	WT	C26A	dCore	High ASA		Brown-Forsythe test							WT	C26A	dCore	High ASA		Brown-Forsythe ANOVA test								HS-EV	HS-EV	UC-EV	UC-EV					HS-EV	HS-EV	UC-EV	UC-EV
	0.734943	0.243551	-0.378544	0.01735		F (DFn, DFd)	2.332 (3, 89)						0.0379711	-0.37		-0.636687		F* (DFn, DFd)	34.53 (2.000, 27.83)						WT	1373.96	1081.25	1226.02	869.385				WT	1.11027	0.889727	0.990726	0.715387
	0.502002	0.259906	0.220704	0.188627		P value	0.0796						-0.476636	-0.520833		-0.751412		P value	<0.0001						C26A	798.345	452.802	870.124	352.592				C26A	0.694531	0.34732	0.756977	0.270454
	0.162622	0.239124	0.181499	0.501627		P value summary	ns						0.0336826	-0.539875		-0.624691		P value summary	****						dCore	546.926	647.584	331.671	264.818				dCore	0.497299	0.686243	0.301576	0.280627
	0.361769	0.170128	0.412239	0.39077		Are SDs significantly different (P < 0.05)?	No						-0.0341365	-0.534314		-0.420139		Significant diff. among means (P < 0.05)?	Yes						High ASA	1182.33	956.105	976.125	1362.89				High ASA	0.533363	0.656838	0.440341	0.936301
	0.606856	0.258757	0.242618	0.489304									0.208728	-0.880663		-0.437517
	0.340812	0.28632	-0.035	0.267707		ANOVA table	SS	DF	MS	F (DFn, DFd)	P value		-0.3208	-0.412747		-0.787356		Welch's ANOVA test
	0.256212	0.225564	0.376331	0.639774		Treatment (between columns)	0.6532	3	0.2177	F (3, 89) = 4.971	P=0.0031		-0.21993	-0.275428		-0.80012		W (DFn, DFd)	22.35 (2.000, 25.73)
	0.450774	0.268385	-0.044631	0.121267		Residual (within columns)	3.899	89	0.0438				0.285291	-0.433198		-0.428571		P value	<0.0001
	0.356039	0.304656	-0.232341	0.230368		Total	4.552	92					-0.40131	-0.754958		-0.559408		P value summary	****
	0.451241	0.165968	0.412347	0.279857									0.746799	-0.659324		-0.683565		Significant diff. among means (P < 0.05)?	Yes
	0.271041	-0.114558	0.507965	0.217997		Normality of Residuals							0.774892	-0.840916		-0.769904									Source of Variation	% of total variation	P value	P value summary	Significant?				Source of Variation	% of total variation	P value	P value summary	Significant?
	0.444241	0.0039608	0.175885	0.206309		Test name	Statistics	P value	Passed normality test (alpha=0.05)?	P value summary			-0.144898	-0.924242		-0.722222									Interaction	4.634	0.6265	ns	No				Interaction	8.342	0.6313	ns	No
	0.0607635	0.0030906	0.629702	0.525015		D'Agostino-Pearson omnibus (K2)	2.804	0.2461	Yes	ns			-0.160915	-0.922794		-0.630481		Dunnett's T3 multiple comparisons test	Mean Diff.	95.00% CI of diff.	Below threshold?	Summary	Adjusted P Value		Row Factor	73.24	0.0049	**	Yes				Row Factor	51.66	0.0605	ns	No
	0.362453	0.298666	0.147939	0.450268									-0.368522	-0.790323		-0.772159		WT vs. C26A	0.6706	0.3894 to 0.9518	Yes	****	<0.0001		Column Factor	1.913	0.4096	ns	No				Column Factor	3.097	0.4363	ns	No
	0.414013	0.0445846	0.165485	0.15772		Tukey's multiple comparisons test	Mean Diff.	95.00% CI of diff.	Below threshold?	Summary	Adjusted P Value		0.230295	-0.675543		-0.590361		WT vs. High ASA	0.6759	0.4121 to 0.9397	Yes	****	<0.0001
	0.0195872	0.294331	0.201621	0.389725		WT vs. C26A	0.1933	0.03498 to 0.3516	Yes	*	0.0102		0.368509					C26A vs. High ASA	0.005296	-0.1606 to 0.1712	No	ns	0.9997		ANOVA table	SS	DF	MS	F (DFn, DFd)	P value			ANOVA table	SS	DF	MS	F (DFn, DFd)	P value
	0.136377	0.179683	0.221898	0.0071562		WT vs. dCore	0.1972	0.03504 to 0.3595	Yes	*	0.0106														Interaction	93453	3	31151	F (3, 8) = 0.6112	P=0.6265			Interaction	0.08805	3	0.02935	F (3, 8) = 0.6028	P=0.6313
	0.459631	0.327806	0.445045	-0.0273914		WT vs. High ASA	0.1751	0.01853 to 0.3317	Yes	*	0.0221														Row Factor	1476967	3	492322	F (3, 8) = 9.660	P=0.0049			Row Factor	0.5452	3	0.1817	F (3, 8) = 3.732	P=0.0605
	0.713046	0.298856	0.289305	0.0054036		C26A vs. dCore	0.003942	-0.1615 to 0.1693	No	ns	>0.9999							Normality of Residuals (from Ordinary one-way ANOVA)							Column Factor	38580	1	38580	F (1, 8) = 0.7570	P=0.4096			Column Factor	0.03269	1	0.03269	F (1, 8) = 0.6713	P=0.4363
	0.648313	0.40789	0.160189	-0.0332566		C26A vs. High ASA	-0.01818	-0.1781 to 0.1417	No	ns	0.9908							Test name	Statistics	P value	Passed normality test (alpha=0.05)?				Residual	407736	8	50967					Residual	0.3895	8	0.04869
	0.39888	0.192009	0.137361	0.529158		dCore vs. High ASA	-0.02212	-0.1859 to 0.1416	No	ns	0.9847							D'Agostino-Pearson omnibus (K2)	5.721	0.0572	Yes
	0.35794	0.328884		0.33544														Anderson-Darling (A2*)	0.3866	0.3759	Yes				Difference between column means								Difference between column means
	0.775134	0.044302		-0.222672														Shapiro-Wilk (W)	0.9629	0.149	Yes				Mean of Microvesicle	879.9							Mean of Microvesicle	0.6769
	0.591214			-0.293599														Kolmogorov-Smirnov (distance)	0.08379	0.1	Yes				Mean of Exosome	781.7							Mean of Exosome	0.5865
	0.100122																								Difference between means	98.21							Difference between means	0.0904
																									SE of difference	112.9							SE of difference	0.1103
																									95% CI of difference	-162.1 to 358.5							95% CI of difference	-0.1640 to 0.3448
																									Spearman's test for heteroscedasticity								Spearman's test for heteroscedasticity
																									Rs of predicted Y vs. |residual|	0.381							Rs of predicted Y vs. |residual|	0.1905
																									P value (one tailed)	0.0727							P value (one tailed)	0.2399
																									Passed (P > 0.05)?	Yes							Passed (P > 0.05)?	Yes
																									Normality of Residuals								Normality of Residuals
																									Test name	Statistics	P value	Passed normality test (alpha=0.05)?	P value summary				Test name	Statistics	P value	Passed normality test (alpha=0.05)?	P value summary
																									D'Agostino-Pearson omnibus (K2)	3.82	0.1481	Yes	ns				D'Agostino-Pearson omnibus (K2)	1.6	0.4494	Yes	ns
																									Anderson-Darling (A2*)	0.4	0.3214	Yes	ns				Anderson-Darling (A2*)	0.2041	0.8473	Yes	ns
																									Shapiro-Wilk (W)	0.9373	0.3176	Yes	ns				Shapiro-Wilk (W)	0.9566	0.601	Yes	ns
																									Kolmogorov-Smirnov (distance)	0.1287	0.1	Yes	ns				Kolmogorov-Smirnov (distance)	0.09614	0.1	Yes	ns
																									Dunnett's multiple comparisons test	Mean Diff.	95.00% CI of diff.	Below threshold?	Summary	Adjusted P Value			Dunnett's multiple comparisons test	Mean Diff.	95.00% CI of diff.	Below threshold?	Summary	Adjusted P Value
																									WT vs. C26A	519.2	59.48 to 978.9	Yes	*	0.0289			WT vs. C26A	0.4092	-0.04012 to 0.8585	No	ns	0.0733
																									WT vs. dCore	689.9	230.2 to 1150	Yes	**	0.0065			WT vs. dCore	0.4851	0.03576 to 0.9344	Yes	*	0.0357
																									WT vs. High ASA	18.29	-441.4 to 478.0	No	ns	0.9988			WT vs. High ASA	0.2848	-0.1645 to 0.7341	No	ns	0.2342

## Sheet: Figure 4
	Figure 4B													Figure 4C														Figure 4D										Figure 4E
	4TMD			12 TMD			4TMD:							4TMD			12 TMD												HS-EV	HS-EV	UC-EV	UC-EV							HS-EV	HS-EV	UC-EV	UC-EV
	24	32	40	24	40		ANOVA table	SS	DF	MS	F (DFn, DFd)	P value		24	32	40	24	40		ANOVA summary							4TMD	24	34.5076	37.9196	239.727	15.1324					4TMD	24	0.989434	1.01057	6.87368	0.0301783
	0.151175	0.257458	0.029228	0.138971	0.681		Treatment (between columns)	0.9203	2	0.4602	F (2, 78) = 13.07	P<0.0001			-0.856535	-0.326503		-0.922237		F	1.959							32	197.245	246.03	200.845	76.6744						32	5.12202	7.00897	5.2155	2.18432
	0.18925	0.207972	0.205734	0.176946	0.306575		Residual (within columns)	2.745	78	0.0352					-0.28511	-0.145683		0.0946854		P value	0.1495							40	965.626	1207.65	437.05	431.697						40	24.0201	38.0805	10.8717	13.6126
	0.017244	0.077751	0.457742	0.148126	0.717583		Total	3.666	80						-0.486811	-0.299479		-0.326039		P value summary	ns						12TMD	24	53.0807	50.8378	275.202	133.916					12TMD	24	0.980564	1.20958	5.08383	3.18626
	0.168023	-0.004517	0.277889	0.130815	0.412854										-0.770013	-0.639852		-0.393055		Significant diff. among means (P < 0.05)?	No							40	174.465	57.367	72.4576	39.5846						40	3.67356	1.4157	1.52568	0.976868
	0.074561	0.095413	0.316536	-0.016071	0.53015		Normality of Residuals								-0.247334	-0.64748		-0.552089		R squared	0.05856
	0.224942	0.01448	0.052142	-0.042865	0.367042		Test name	Statistics	P value	Passed normality test (alpha=0.05)?					-0.861394	-0.407836		-0.451661										4TMD Analysis										4 TMD Analysis
	-0.140214	0.114714	0.122988	-0.129657	0.555377		D'Agostino-Pearson omnibus (K2)	0.7987	0.6708	Yes					-0.1767	-0.778799		-0.607102		Brown-Forsythe test								Source of Variation	% of total variation	P value	P value summary	Significant?						Source of Variation	% of total variation	P value	P value summary	Significant?
	-0.061348	0.223321	0.197485	-0.062865	0.523902										-0.0315534	-0.168572		-0.195767		F (DFn, DFd)	2.393 (2, 63)							Row Factor	68.1	0.0041	**	Yes						Row Factor	64.05	0.0081	**	Yes
	0.313231	0.241067	0.404422	0.304589	0.2679		Brown-Forsythe test								-0.509463	-0.389474		-0.482353		P value	0.0996
	0.005744	0.290202	0.315409	0.279971	0.136702		F (DFn, DFd)	0.7351 (2, 78)							-0.0835186	-0.439017		-0.707547		P value summary	ns							ANOVA table	SS (Type III)	DF	MS	F (DFn, DFd)	P value					ANOVA table	SS (Type III)	DF	MS	F (DFn, DFd)	P value
	-0.223468	0.145614	0.468242	0.286887	0.618397		P value	0.4828							0.0472103	-0.0803155		-0.859179		Are SDs significantly different (P < 0.05)?	No							Row Factor	1076061	2	538030	F (2, 8) = 11.76	P=0.0041					Row Factor	887	2	443.5	F (2, 8) = 9.314	P=0.0081
	-0.192627	0.091822	0.113794	0.311019	0.0251866		P value summary	ns							-0.679245	-0.332604		0.00544218										Column Factor	138213	1	138213	F (1, 8) = 3.022	P=0.1203					Column Factor	116.8	1	116.8	F (1, 8) = 2.454	P=0.1559
	0.207878	0.037417	0.171228	0.285207	0.23627		Are SDs significantly different (P < 0.05)?	No							0.313253	-0.373709		-0.154516		Bartlett's test								Residual	365852	8	45732							Residual	380.9	8	47.61
	0.244855	0.031468	-0.0172334	0.185889	0.218957										0.0393873	-0.809119		-0.46892		Bartlett's statistic (corrected)	2.258
	0.058953	0.360639	0.744621	0.356564	0.120883		Tukey's multiple comparisons test	Mean Diff.	95.00% CI of diff.	Below threshold?	Summary	Adjusted P Value			-0.697011	-0.851282		-0.178571		P value	0.3234							Difference between column means										Difference between column means
	-0.131883	0.280048	0.453397	0.165892	-0.062314		24 vs. 32	-0.1508	-0.2700 to -0.03160	Yes	**	0.0094			0.0624685	-0.914638		-0.756233		P value summary	ns							Predicted (LS) mean of Microvesicle	448.2									Predicted (LS) mean of Microvesicle	12.71
	-0.093595	0.298947	0.268169	-0.0959	0.570721		24 vs. 40	-0.2703	-0.3972 to -0.1434	Yes	****	<0.0001			-0.552534	-0.755234		-0.530032		Are SDs significantly different (P < 0.05)?	No							Predicted (LS) mean of Exosome	233.5									Predicted (LS) mean of Exosome	6.465
	0.0005675	0.207281	-0.079142	0.243201	0.632373		32 vs. 40	-0.1195	-0.2414 to 0.002375	No	ns	0.0558			-0.575838	-0.651303		-0.348745										Difference between predicted means	214.6									Difference between predicted means	6.241
	0.0649312	0.400536	0.0658042	0.423935	0.108302										-0.709091	-0.42936		0.0579866		ANOVA table	SS	DF	MS	F (DFn, DFd)	P value			SE of difference	123.5									SE of difference	3.984
	0.118073	0.0207874	0.614939	-0.186261	0.26851		12 TMD:								0.0644635	-0.78025		-0.248154		Treatment (between columns)	0.3607	2	0.1803	F (2, 63) = 1.959	P=0.1495			95% CI of difference	-70.07 to 499.4									95% CI of difference	-2.946 to 15.43
	0.187198	0.213471	0.448788	0.549929	0.15174		Unpaired t test									-0.948757		-0.438659		Residual (within columns)	5.799	63	0.09205
	0.244902	-0.136762	0.372843	0.263217	0.53161		P value	0.0086								-0.410019				Total	6.16	65						Spearman's test for heteroscedasticity										Spearman's test for heteroscedasticity
	-0.380912	-0.035986	0.558092	0.28614	0.228682		P value summary	**								-0.678137												Rs of predicted Y vs. |residual|	0.3392									Rs of predicted Y vs. |residual|	0.212
	-0.120931	0.0935514	0.418954	-0.402017	0.201733		Significantly different (P < 0.05)?	Yes								-0.744				Normality of Residuals								P value (one tailed)	0.1403									P value (one tailed)	0.2541
	-0.288285	0.617543		0.528385			One- or two-tailed P value?	Two-tailed								-0.0776427				Test name	Statistics	P value	Passed normality test (alpha=0.05)?	P value summary				Passed (P > 0.05)?	Yes									Passed (P > 0.05)?	Yes
	-0.102267	0.0386175		0.387978			t, df	t=2.742, df=48												Anderson-Darling (A2*)	0.5884	0.1201	Yes	ns
		0.352513																		Shapiro-Wilk (W)	0.9692	0.0998	Yes	ns				Normality of Residuals										Normality of Residuals
		0.51449					How big is the difference?													Kolmogorov-Smirnov (distance)	0.09138	0.1	Yes	ns				Test name	Statistics	P value	Passed normality test (alpha=0.05)?	P value summary						Test name	Statistics	P value	Passed normality test (alpha=0.05)?	P value summary
		-0.01329					Mean of column D	0.1738																				D'Agostino-Pearson omnibus (K2)	0.9844	0.6113	Yes	ns						D'Agostino-Pearson omnibus (K2)	4.336	0.1144	Yes	ns
		0.277791					Mean of column E	0.3479																				Anderson-Darling (A2*)	0.257	0.6541	Yes	ns						Anderson-Darling (A2*)	0.4385	0.2432	Yes	ns
		-0.00037225					Difference between means (E - D) ± SEM	0.1742 ± 0.06351																				Shapiro-Wilk (W)	0.9408	0.5087	Yes	ns						Shapiro-Wilk (W)	0.9157	0.2523	Yes	ns
							95% confidence interval	0.04645 to 0.3018																				Kolmogorov-Smirnov (distance)	0.1298	0.1	Yes	ns						Kolmogorov-Smirnov (distance)	0.1876	0.1	Yes	ns
							R squared (eta squared)	0.1354
																												Tukey's multiple comparisons test	Mean Diff.	95.00% CI of diff.	Below threshold?	Summary	Adjusted P Value					Tukey's multiple comparisons test	Mean Diff.	95.00% CI of diff.	Below threshold?	Summary	Adjusted P Value
							F test to compare variances
							F, DFn, Dfd	1.029, 25, 23																				24 A HP vs. 32 A HP	-98.38	-530.5 to 333.7	No	ns	0.7973					24 A HP vs. 32 A HP	-2.657	-16.60 to 11.29	No	ns	0.8521
							P value	0.9489																				24 A HP vs. 40 A HP	-678.7	-1111 to -246.6	Yes	**	0.0051					24 A HP vs. 40 A HP	-19.42	-33.36 to -5.478	Yes	*	0.0101
							P value summary	ns																				32 A HP vs. 40 A HP	-580.3	-1012 to -148.2	Yes	*	0.0122					32 A HP vs. 40 A HP	-16.76	-30.71 to -2.821	Yes	*	0.0216
							Significantly different (P < 0.05)?	No
																																						12 TMD Analysis
							Normality of Residuals																					12TMD										Source of Variation	% of total variation	P value	P value summary	Significant?
							Test name	Statistics	P value	Passed normality test (alpha=0.05)?																		Source of Variation	% of total variation	P value	P value summary	Significant?						Row Factor	6.245	0.5698	ns	No
							Anderson-Darling (A2*)	0.2812	0.6261	Yes	ns																	Row Factor	7.478	0.5331	ns	No						Column Factor	9.262	0.4924	ns	No
							D'Agostino-Pearson omnibus (K2)	1.286	0.5258	Yes	ns																	Column Factor	8.984	0.4963	ns	No
							Shapiro-Wilk (W)	0.9791	0.5148	Yes	ns																											ANOVA table	SS (Type III)	DF	MS	F (DFn, DFd)	P value
							Kolmogorov-Smirnov (distance)	0.08376	0.1	Yes	ns																	ANOVA table	SS (Type III)	DF	MS	F (DFn, DFd)	P value					Row Factor	1.028	1	1.028	F (1, 5) = 0.3696	P=0.5698
																												Row Factor	3577	1	3577	F (1, 5) = 0.4476	P=0.5331					Column Factor	1.525	1	1.525	F (1, 5) = 0.5481	P=0.4924
																												Column Factor	4297	1	4297	F (1, 5) = 0.5377	P=0.4963					Residual	13.92	5	2.783
																												Residual	39957	5	7991
																																						Difference between column means
																												Difference between column means										Predicted (LS) mean of Microvesicle	1.82
																												Predicted (LS) mean of Microvesicle	83.94									Predicted (LS) mean of Exosome	2.693
																												Predicted (LS) mean of Exosome	130.3									Difference between predicted means	-0.8733
																												Difference between predicted means	-46.35									SE of difference	1.18
																												SE of difference	63.21									95% CI of difference	-3.906 to 2.159
																												95% CI of difference	-208.8 to 116.1
																																						Difference between row means
																												Difference between row means										Predicted (LS) mean of 24 A C6	2.615
																												Predicted (LS) mean of 24 A C6	128.3									Predicted (LS) mean of 40 A C6	1.898
																												Predicted (LS) mean of 40 A C6	85.97									Difference between predicted means	0.7171
																												Difference between predicted means	42.29									SE of difference	1.18
																												SE of difference	63.21									95% CI of difference	-2.315 to 3.749
																												95% CI of difference	-120.2 to 204.8
																																						Interaction CI
																												Interaction CI										Mean diff, A1 - B1	-0.8733
																												Mean diff, A1 - B1	-46.35									Mean diff, A2 - B2	-0.8733
																												Mean diff, A2 - B2	-46.35									(A1 -B1) - (A2 - B2)	0
																												(A1 -B1) - (A2 - B2)	0									95% CI of difference
																												95% CI of difference										(B1 - A1) - (B2 - A2)	0
																												(B1 - A1) - (B2 - A2)	0									95% CI of difference
																												95% CI of difference
																																						Spearman's test for heteroscedasticity
																												Spearman's test for heteroscedasticity										Rs of predicted Y vs. |residual|	0
																												Rs of predicted Y vs. |residual|	0.1464									P value (one tailed)	0.5
																												P value (one tailed)	0.3647									Passed (P > 0.05)?	Yes
																												Passed (P > 0.05)?	Yes
																																						Normality of Residuals
																												Normality of Residuals										Test name	Statistics	P value	Passed normality test (alpha=0.05)?	P value summary
																												Test name	Statistics	P value	Passed normality test (alpha=0.05)?	P value summary						D'Agostino-Pearson omnibus (K2)	1.699	0.4277	Yes	ns
																												D'Agostino-Pearson omnibus (K2)	2.351	0.3086	Yes	ns						Anderson-Darling (A2*)	0.5719	0.0922	Yes	ns
																												Kolmogorov-Smirnov (distance)	0.2786	0.0675	Yes	ns						Shapiro-Wilk (W)	0.8396	0.0746	Yes	ns
																																						Kolmogorov-Smirnov (distance)	0.2169	0.1	Yes	ns

## Sheet: Figure 5
	Figure 5B							Figure 5C								Figure 5D							Figure 5E							Figure 5F
	Sol	M	PM	G	PPF			Soluble	M	PM	G	PPF					HS-EV	HS-EV	UC-EV	UC-EV				HS-EV	HS-EV	UC-EV	UC-EV				Sol		M		PM		G		PPF
	0.053585	0.251587	0.65421	-0.51927	0.776029				-0.305206	-0.335305	-0.916898	-0.387387				Sol	103.156	87.8151	92.438	79.1168			Sol	1.16779	0.832206	1.05212	0.745741			Mean, SD	8260000000	1280000000	9320000000	1410000000	16700000000	2520000000	14000000000	2140000000	15300000000	2340000000
	0.081055	0.518156	0.753565	-0.33781	0.305196				-0.800766	-0.399312	-0.471641	-0.629281				M	161.545	161.623	116.885	102.828			M	1.53977	1.32503	0.979631	0.958725				Sol 1	Sol 2	M 1	M 2	PM 1	PM 2	G 1	G 2	PPF 1	PPF 2
	0.100682	-0.18689	0.493884	0.359978	0.766013				-0.193018	-0.189217	-0.614035	-0.246631				PM	372.715	323.805	210.017	224.221			PM	9.75415	6.30791	6.75434	3.55437			Indidual Points	9909166667	6613750000	9770000000	8880000000	17270000000	16100000000	16176666667	11815714286	16445000000	14168666667
	0.08984	0.324942	0.534982	0.603584	0.143006				-0.927711	-0.28918	-0.851316	-0.490759				GG	402.844	405.346	222.03	226.338			GG	7.53825	4.8682	4.20923	2.68314
	0.120345	0.490413	0.367433	0.729829	0.569108				-0.496971	-0.499132	-0.878986	-0.172122				PPF	304.776	255.413	181.046	241.655			PPF	13.2711	6.30348	12.5563	3.74446
	0.153262	-0.05131	0.497195	0.462669	0.541919				-0.760722	-0.604714	-0.605361	-0.494024
	-0.21269	0.212287	0.419513	0.404077	0.716499				-0.749654	-0.610538	-0.268378	-0.285075				Source of Variation	% of total variation	P value	P value summary	Significant?			Source of Variation	% of total variation	P value	P value summary	Significant?			Figure 5G
	-0.27028	-0.20113	0.432075	0.408517	0.554479				-0.178816	-0.332696	-0.670624	-0.560561				Row Factor	70.62	<0.0001	****	Yes			Row Factor	66.23	0.0015	**	Yes				Sol		M		PM		G		PPF	PPF
	-0.08213	0.377507	0.475149	0.529061	0.274723				0.0345409	-0.441783	-0.438175	-0.405721				Column Factor	18.53	0.0002	***	Yes										Mean, SD	10200000000	1560000000	10800000000	1660000000	12100000000	1860000000	13400000000	2100000000	7040000000	1240000000
	-0.05314	0.127566	0.442246	0.33686	0.54165				-0.45131	-0.38178	-0.498575	-0.179167																			Sol 1	Sol 2	M 1	M 2	PM 1	PM 2	G 1	G 2	PPF 1	PPF 2
	0.031166	0.209663	0.428192	0.377565	0.257115				-0.824204	-0.327579	-0.815745	-0.292957				ANOVA table	SS (Type III)	DF	MS	F (DFn, DFd)	P value		ANOVA table	SS (Type III)	DF	MS	F (DFn, DFd)	P value		Indidual Points	12300000000	8100000000	11980000000	9580000000	14377500000	9910000000	16875000000	9850500000	11050000000	3036000000
	-0.01895	0.138666	0.355324	0.204965	0.1858				-0.566133	-0.169466	-0.677302	-0.124846				Row Factor	148399	4	37100	F (4, 14) = 22.79	P<0.0001		Row Factor	191.8	4	47.95	F (4, 14) = 7.849	P=0.0015
	-0.03828	0.440826	0.312325	-0.056203	0.797025				-0.87307	-0.30463	-0.447165	-0.447864				Column Factor	38937	1	38937	F (1, 14) = 23.91	P=0.0002		Column Factor	12.28	1	12.28	F (1, 14) = 2.010	P=0.1781
	-0.13852	-0.0226092	0.302196	0.148713	0.52658				-0.0342432	-0.540138	-0.339016	-0.207758				Residual	22794	14	1628				Residual	85.52	14	6.108				Figure 5H
	-0.018928	-0.0513887	0.485499	0.180047	0.560528				-0.275877	-0.607739	-0.653088	-0.0270244																		EV partitioning		HS-EV		UC-EV
	0.29436	0.30108	0.470967	0.796995	-0.151936				-0.504678	-0.216249		-0.224167				Difference between column means							Difference between column means							Mean	SD	Mean	SD	Mean	SD
	0.00635	0.517961	0.645971	0.237716	0.567074				-0.657715	-0.297023		-0.590204				Predicted (LS) mean of Microvesicle	257.9						Predicted (LS) mean of Micro Vesicle	5.291						1	0.237297	8260000000	1280000000
	-0.215945	-0.00731175	0.837017	0.236933	0.44024				-0.386189	0.0633497		-0.458465				Predicted (LS) mean of Exosome	169.7						Predicted (LS) mean of Exosome	3.724						1.4324	0.151842	9320000000	1410000000
	-0.049075	0.283731	0.583025	0.285288	0.597262				-0.412766	0.0375313		-0.392572				Difference between predicted means	88.25						Difference between predicted means	1.567						8.03103	2.43686	16700000000	2520000000
	0.35471		0.515507	0.077875	0.0607042				-0.16433	-0.0416222		-0.34225				SE of difference	18.05						SE of difference	1.105						6.20322	1.88801	14000000000	2140000000
	-0.405332		0.401682	0.0734342	0.615033				-0.891801	0.0774069						95% CI of difference	49.54 to 126.9						95% CI of difference	-0.8036 to 3.938						9.7873	4.92687	15300000000	2340000000
	-0.08235		0.40768	-0.023094	0.529169				-0.304708	-0.565704																				0.898931	0.216643			10200000000	1560000000
	-0.0264155		0.80067	0.576269	0.0118734				-0.55713	-0.434716						Spearman's test for heteroscedasticity							Spearman's test for heteroscedasticity							0.969178	0.0147825			10800000000	1660000000
	-0.0159108		0.725533	0.214138	0.180093				-0.515	-0.650177						Rs of predicted Y vs. |residual|	0.157						Rs of predicted Y vs. |residual|	0.797						5.15436	2.26272			12100000000	1860000000
	0.223107		0.263112	-0.0778425	0.0574632				-0.728131	-0.496945						P value (one tailed)	0.2543						P value (one tailed)	<0.0001						3.44619	1.07911			13400000000	2100000000
	-0.574059		0.341763	-0.421828	-0.0373736				-0.856044							Passed (P > 0.05)?	Yes						Passed (P > 0.05)?	No						8.15038	6.23092			7040000000	1240000000
	-0.139909		0.375118	0.557227	0.34365				-0.767222
	-0.287978		0.305936		0.419807				-0.520645							Normality of Residuals							Normality of Residuals
	-0.057541		0.325612		0.375011											Test name	Statistics	P value	Passed normality test (alpha=0.05)?	P value summary			Test name	Statistics	P value	Passed normality test (alpha=0.05)?	P value summary			Best-fit values	HS-EV	UC-EV
			0.285455		0.306607											D'Agostino-Pearson omnibus (K2)	7.915	0.0191	No	*			D'Agostino-Pearson omnibus (K2)	0.5031	0.7776	Yes	ns			Slope	904174538	-370409628
								ANOVA summary								Anderson-Darling (A2*)	0.6941	0.059	Yes	ns			Anderson-Darling (A2*)	0.2844	0.5922	Yes	ns			Y-intercept	7932201343	12087333601
								F	6.852							Shapiro-Wilk (W)	0.8962	0.0349	No	*			Shapiro-Wilk (W)	0.9763	0.8774	Yes	ns			X-intercept	-8.773	32.63
	Brown-Forsythe ANOVA test							P value	0.0003							Kolmogorov-Smirnov (distance)	0.1606	0.1	Yes	ns			Kolmogorov-Smirnov (distance)	0.128	0.1	Yes	ns			1/slope	1.106e-09	-2.7e-09
	F* (DFn, DFd)	20.01 (4.000, 100.6)						P value summary	***
	P value	<0.0001						Significant diff. among means (P < 0.05)?	Yes							Dunnett's multiple comparisons test	Mean Diff.	95.00% CI of diff.	Below threshold?	Summary	Adjusted P Value		Dunnett's multiple comparisons test	Mean Diff.	95.00% CI of diff.	Below threshold?	Summary	Adjusted P Value		Std. Error
	P value summary	****						R squared	0.1966																					Slope	164403125	398793960
	Significant diff. among means (P < 0.05)?	Yes														Sol vs. M	-45.09	-123.6 to 33.37	No	ns	0.36		Sol vs. M	-0.2513	-5.057 to 4.555	No	ns	0.9997		Y-intercept	1044498090	1841544455
								Brown-Forsythe test								Sol vs. PM	-192.1	-270.5 to -113.6	Yes	****	<0.0001		Sol vs. PM	-5.643	-10.45 to -0.8373	Yes	*	0.0201
	Welch's ANOVA test							F (DFn, DFd)	2.105 (3, 84)							Sol vs. GG	-223.5	-302.0 to -145.0	Yes	****	<0.0001		Sol vs. GG	-3.875	-8.681 to 0.9307	No	ns	0.1307		95% Confidence Intervals
	W (DFn, DFd)	31.94 (4.000, 60.15)						P value	0.1058							Sol vs. PPF	-155.1	-233.6 to -76.63	Yes	***	0.0003		Sol vs. PPF	-8.019	-12.83 to -3.213	Yes	**	0.0015		Slope	380970422 to 1427378655	-1639549993 to 898730737
	P value	<0.0001						P value summary	ns																					Y-intercept	4608142255 to 11256260432	6226717254 to 17947949948
	P value summary	****						Are SDs significantly different (P < 0.05)?	No																					X-intercept	-28.34 to -3.366	9.802 to +infinity
	Significant diff. among means (P < 0.05)?	Yes
								Bartlett's test																						Goodness of Fit
	Dunnett's T3 multiple comparisons test	Mean Diff.	95.00% CI of diff.	Below threshold?	Summary	Adjusted P Value		Bartlett's statistic (corrected)	5.756																					R squared	0.9098	0.2233
	Sol vs. M	-0.234	-0.4023 to -0.06576	Yes	**	0.0035		P value	0.1241																					Sy.x	1293029208	2435126153
	Sol vs. PM	-0.5153	-0.6349 to -0.3957	Yes	****	<0.0001		P value summary	ns
	Sol vs. G	-0.2764	-0.4660 to -0.08680	Yes	**	0.0019		Are SDs significantly different (P < 0.05)?	No																					Is slope significantly non-zero?
	Sol vs. PPF	-0.435	-0.5876 to -0.2824	Yes	****	<0.0001																								F	30.25	0.8627
								ANOVA table	SS	DF	MS	F (DFn, DFd)	P value																	DFn, DFd	1, 3	1, 3
	Normality of Residuals (from ordinary one-way ANOVA)							Treatment (between columns)	1.033	3	0.3444	F (3, 84) = 6.852	P=0.0003																	P value	0.0118	0.4215
	Test name	Statistics	P value	Passed normality test (alpha=0.05)?	P value summary			Residual (within columns)	4.222	84	0.05026																			Deviation from zero?	Significant	Not Significant
	D'Agostino-Pearson omnibus (K2)	5.485	0.0644	Yes	ns			Total	5.255	87
	Anderson-Darling (A2*)	0.4311	0.3022	Yes	ns																									Equation	Y = 904174538*X + 7932201343	Y = -370409628*X + 12087333601
	Shapiro-Wilk (W)	0.9856	0.169	Yes	ns			Normality of Residuals
	Kolmogorov-Smirnov (distance)	0.05105	0.1	Yes	ns			Test name	Statistics	P value	Passed normality test (alpha=0.05)?	P value summary
								D'Agostino-Pearson omnibus (K2)	3.17	0.205	Yes	ns
								Anderson-Darling (A2*)	0.4935	0.2112	Yes	ns
								Shapiro-Wilk (W)	0.9775	0.1288	Yes	ns
								Kolmogorov-Smirnov (distance)	0.07679	0.1	Yes	ns
								Tukey's multiple comparisons test	Mean Diff.	95.00% CI of diff.	Below threshold?	Summary	Adjusted P Value
								M vs. PM	-0.1816	-0.3433 to -0.01991	Yes	*	0.0214
								M vs. G	0.08584	-0.1022 to 0.2739	No	ns	0.6307
								M vs. PPF	-0.176	-0.3480 to -0.003918	Yes	*	0.043
								PM vs. G	0.2675	0.07553 to 0.4594	Yes	**	0.0025
								PM vs. PPF	0.005647	-0.1707 to 0.1819	No	ns	0.9998
								G vs. PPF	-0.2618	-0.4625 to -0.06109	Yes	**	0.0053

## Sheet: Figure 6_SI Figure 18 and 19
	Figure 6a	Data			To generate heat maps, a multivariable plot was generated in Prism containing all replicates; listed here are the averages					Note: Lo (Raft Localization) values were transformed via the following equation: (Lo+1)/(1-Lo). This was done to make data positive in order to graph Fig 6 in Prism as negative values could not be assigned size/color. This analysis has previously been done in Lorent, J.H., Diaz-Rohrer, B., Lin, X. et al. Structural determinants and functional consequences of protein affinity for membrane rafts. N…						Pearsons Coefficient															SI Fig. 19a - P values for Pearsons Coefficients
	Construct	HS-EV Loading	UC-EV Loading	Lysate Expression	HS-EV - EV Partition	UC-EV - EV Partition	HS / UC-EV	PM Localization	ER Localization	Raft Localization	EV number - HS-EV	EV Number - UC-EV	EV Size -HS-EV	EV Size - UC-EV			HS-EV Loading	UC-EV Loading	Lysate Expression	HS-EV - EV Partition	UC-EV - EV Partition	HS / UC-EV	PM Localization	ER Localization	Raft Localization	EV number - HS-EV	EV Number - UC-EV	EV Size -HS-EV	EV Size - UC-EV			HS-EV Loading	UC-EV Loading	Lysate Expression	HS-EV - EV Partition	UC-EV - EV Partition	HS / UC-EV	PM Localization	ER Localization	Raft Localization	EV number - HS-EV	EV Number - UC-EV	EV Size -HS-EV	EV Size - UC-EV
	Sol	95.4854	85.7774	3016.25	0.031657	0.0284384	1.11318	-0.0266748	0.233987		8.26146e+09	1.01832e+10	197.35	160.1		HS-EV Loading	1	0.840078	0.0973506	0.49623	0.438297	-0.171936	0.25472	0.066002	0.526514	-0.130011	-0.356809	0.00101841	0.018902		HS-EV Loading		2.25617e-08	0.622141	0.00723689	0.0196506	0.381649	0.190839	0.738613	0.00399862	0.509642	0.062341	0.995896	0.923943
	M	161.584	109.856	3436.25	0.0470233	0.0319699	1.47086	0.193355	0.567036	0.358892	9.32369e+09	10780500000	202.7	165.7		UC-EV Loading	0.840078	1	0.174438	0.378617	0.539326	-0.215765	0.222236	0.0836194	0.478582	-0.16644	-0.470863	0.00574032	0.109937		UC-EV Loading	2.25617e-08		0.374655	0.046947	0.0030598	0.270149	0.255692	0.672265	0.00998747	0.397279	0.0114402	0.976872	0.577595
	PM	348.26	217.119	1397.68	0.249171	0.155343	1.604	0.493401	0.591983	0.532679	1.66604e+10	12144750000	205.7	164.45		Lysate Expression	0.0973506	0.174438	1	-0.62245	-0.491389	0.125917	-0.167904	0.200623	-0.114571	-0.761983	0.0582157	-0.85863	-0.669344		Lysate Expression	0.622141	0.374655		0.00040471	0.00791846	0.523173	0.393081	0.306001	0.561556	2.46409e-06	0.768564	5.07295e-09	9.82104e-05
	GG	404.095	224.184	2067.69	0.195433	0.108423	1.80251	0.262839	0.317483	0.26071	1.39962e+10	13362750000	207.6	171.3		HS-EV - EV Partition	0.49623	0.378617	-0.62245	1	0.904529	-0.192368	0.45163	0.0618232	0.463316	0.63643	-0.239052	0.557551	0.439644		HS-EV - EV Partition	0.00723689	0.046947	0.00040471		4.03699e-11	0.326739	0.0158423	0.754644	0.013027	0.000271848	0.220526	0.00205292	0.0192348
	PPF	280.094	211.351	1023.77	0.27359	0.206443	1.32526	0.397367	0.479077	0.505766	1.53068e+10	7043000000	203.45	161.9		UC-EV - EV Partition	0.438297	0.539326	-0.491389	0.904529	1	-0.21257	0.425	0.069489	0.45585	0.500721	-0.40481	0.472816	0.400278		UC-EV - EV Partition	0.0196506	0.0030598	0.00791846	4.03699e-11		0.277479	0.0241677	0.725317	0.0147727	0.00664939	0.0326126	0.011057	0.0348017
	LAT WT	1227.61	1047.7	5025.63	0.244269	0.208472	1.17171	0.734943	0.588253	1.8015	6971600000	8156800000	190.95	160.25		HS / UC-EV	-0.171936	-0.215765	0.125917	-0.192368	-0.21257	1	-0.155391	0.0778645	-0.150392	-0.144575	0.0501267	-0.227153	-0.237072		HS / UC-EV	0.381649	0.270149	0.523173	0.326739	0.277479		0.429775	0.693703	0.444941	0.462941	0.800028	0.245051	0.224488
	C26A	625.573	611.358	5026.48	0.124455	0.121627	1.02325	0.243551	0.439665	0.242773	5981700000	6899800000	184.6	158.55		PM Localization	0.25472	0.222236	-0.167904	0.45163	0.425	-0.155391	1	0.181135	0.79939	0.384237	0.0673928	0.222581	0.120435		PM Localization	0.190839	0.255692	0.393081	0.0158423	0.0241677	0.429775		0.356299	3.36013e-07	0.0435143	0.733301	0.254935	0.541561
	dCore	597.255	298.244	4186.98	0.142646	0.0712313	2.00257	-0.378544	0.593582		5873300000	8736600000	185.8	159.6		ER Localization	0.066002	0.0836194	0.200623	0.0618232	0.069489	0.0778645	0.181135	1	0.349692	-0.1159	-0.0525447	-0.23781	-0.140595		ER Localization	0.738613	0.672265	0.306001	0.754644	0.725317	0.693703	0.356299		0.0681357	0.556996	0.790588	0.223005	0.475476
	HASA	1069.22	1169.51	7524.56	0.142097	0.155426	0.914245	0.01735	0.456219	0.226606	8009900000	8019800000	190.25	161.75		Raft Localization	0.526514	0.478582	-0.114571	0.463316	0.45585	-0.150392	0.79939	0.349692	1	0.0987174	-0.211522	0.185279	0.124156		Raft Localization	0.00399862	0.00998747	0.561556	0.013027	0.0147727	0.444941	3.36013e-07	0.0681357		0.617236	0.27991	0.345213	0.529046
	24 A HP	36.2136	120.43	6536.97	0.00553982	0.0184229	0.300703	0.000468489	0.527329		5913000000	10426300000	173.75	151.25		EV number - HS-EV	-0.130011	-0.16644	-0.761983	0.63643	0.500721	-0.144575	0.384237	-0.1159	0.0987174	1	0.191069	0.812627	0.645474		EV number - HS-EV	0.509642	0.397279	2.46409e-06	0.000271848	0.00664939	0.462941	0.0435143	0.556996	0.617236		0.330076	1.4994e-07	0.000207954
	32 A HP	221.637	138.759	6646.4	0.033347	0.0208774	1.59728	0.176864	0.470269	0.337291	7092500000	8372800000	181.55	148.9		EV Number - UC-EV	-0.356809	-0.470863	0.0582157	-0.239052	-0.40481	0.0501267	0.0673928	-0.0525447	-0.211522	0.191069	1	-0.0334701	0.10757		EV Number - UC-EV	0.062341	0.0114402	0.768564	0.220526	0.0326126	0.800028	0.733301	0.790588	0.27991	0.330076		0.865734	0.585863
	40 A HP	1086.64	434.373	6493.14	0.167352	0.0668973	2.50162	0.300574	0.43076	0.354509	7062600000	11433900000	174.8	148.3		EV Size -HS-EV	0.00101841	0.00574032	-0.85863	0.557551	0.472816	-0.227153	0.222581	-0.23781	0.185279	0.812627	-0.0334701	1	0.873118		EV Size -HS-EV	0.995896	0.976872	5.07295e-09	0.00205292	0.011057	0.245051	0.254935	0.223005	0.345213	1.4994e-07	0.865734		1.35533e-09
	24 C6	51.9592	204.559	8682.52	0.00598435	0.0235599	0.254006	0.178326	0.533435		6954300000	12309800000	172.4	155.2		EV Size - UC-EV	0.018902	0.109937	-0.669344	0.439644	0.400278	-0.237072	0.120435	-0.140595	0.124156	0.645474	0.10757	0.873118	1		EV Size - UC-EV	0.923943	0.577595	9.82104e-05	0.0192348	0.0348017	0.224488	0.541561	0.475476	0.529046	0.000207954	0.585863	1.35533e-09
	40 C6	115.916	56.0211	7946.83	0.0145864	0.0070495	2.06914	0.311606	0.566671	0.486639	5542000000	12394900000	172.95	153.9
	SI Figure 18a	Data														Pearsons Coefficient															SI Fig. 19b - P values for Pearsons Coefficients
	Construct	HS-EV Loading	UC-EV Loading	Lysate Expression	HS-EV - EV Partition	UC-EV - EV Partition	HS / UC-EV	PM Localization	ER Localization	Raft Localization	EV number - HS-EV	EV Number - UC-EV	EV Size -HS-EV	EV Size - UC-EV			HS-EV Loading	UC-EV Loading	Lysate Expression	HS-EV - EV Partition	UC-EV - EV Partition	HS / UC-EV	PM Localization	ER Localization	Raft Localization	EV number - HS-EV	EV Number - UC-EV	EV Size -HS-EV	EV Size - UC-EV			HS-EV Loading	UC-EV Loading	Lysate Expression	HS-EV - EV Partition	UC-EV - EV Partition	HS / UC-EV	PM Localization	ER Localization	Raft Localization	EV number - HS-EV	EV Number - UC-EV	EV Size -HS-EV	EV Size - UC-EV
	LAT WT	1227.61	1047.7	5025.63	0.244269	0.208472	1.17171	0.734943	0.588253	1.8015	6971600000	8156800000	190.95	160.25		HS-EV Loading	1	0.822351	0.454549	0.758242	0.728708	-0.428346	0.622451	0.129716	0.696749	0.7235	0.160988	0.882579	0.639642		HS-EV Loading		0.012215	0.25784	0.0292298	0.0403119	0.289685	0.0993222	0.759497	0.0548235	0.0424946	0.703322	0.00369935	0.0876486
	C26A	625.573	611.358	5026.48	0.124455	0.121627	1.02325	0.243551	0.439665	0.242773	5981700000	6899800000	184.6	158.55		UC-EV Loading	0.822351	1	0.429629	0.557356	0.90931	-0.78201	0.541892	-0.25171	0.464017	0.809087	-0.113813	0.76287	0.648405		UC-EV Loading	0.012215		0.288084	0.151213	0.00174022	0.0218477	0.165336	0.5476	0.246786	0.0150002	0.788436	0.0276875	0.0820216
	dCore	597.255	298.244	4186.98	0.142646	0.0712313	2.00257	-0.378544	0.593582		5873300000	8736600000	185.8	159.6		Lysate Expression	0.454549	0.429629	1	-0.233457	0.0287656	-0.403331	0.043607	-0.514543	-0.0878381	0.766451	-0.123911	0.466172	0.671371		Lysate Expression	0.25784	0.288084		0.577913	0.946094	0.321767	0.91834	0.191991	0.836149	0.0265296	0.770035	0.244305	0.068296
	HASA	1069.22	1169.51	7524.56	0.142097	0.155426	0.914245	0.01735	0.456219	0.226606	8009900000	8019800000	190.25	161.75		HS-EV - EV Partition	0.758242	0.557356	-0.233457	1	0.746992	-0.13398	0.643398	0.525597	0.822245	0.211842	0.267069	0.609208	0.191794		HS-EV - EV Partition	0.0292298	0.151213	0.577913		0.0331953	0.751777	0.08521	0.180961	0.0122358	0.61452	0.522548	0.108891	0.649109
																UC-EV - EV Partition	0.728708	0.90931	0.0287656	0.746992	1	-0.705688	0.647153	-0.0521263	0.602984	0.51877	-0.12576	0.622218	0.360573		UC-EV - EV Partition	0.0403119	0.00174022	0.946094	0.0331953		0.0504929	0.0828118	0.90244	0.113561	0.187732	0.766675	0.0994863	0.38024
																HS / UC-EV	-0.428346	-0.78201	-0.403331	-0.13398	-0.705688	1	-0.546314	0.594936	-0.271159	-0.557351	0.565674	-0.380853	-0.27921		HS / UC-EV	0.289685	0.0218477	0.321767	0.751777	0.0504929		0.161227	0.119766	0.515949	0.151218	0.143902	0.351949	0.503053
																PM Localization	0.622451	0.541892	0.043607	0.643398	0.647153	-0.546314	1	0.0172092	0.895947	0.255085	-0.375829	0.514669	-0.00577443		PM Localization	0.0993222	0.165336	0.91834	0.08521	0.0828118	0.161227		0.967739	0.00260127	0.542058	0.358865	0.191863	0.989173
																ER Localization	0.129716	-0.25171	-0.514543	0.525597	-0.0521263	0.594936	0.0172092	1	0.437717	-0.275126	0.795887	0.214401	-0.0222719		ER Localization	0.759497	0.5476	0.191991	0.180961	0.90244	0.119766	0.967739		0.278087	0.509579	0.0181378	0.610147	0.958254
																Raft Localization	0.696749	0.464017	-0.0878381	0.822245	0.602984	-0.271159	0.895947	0.437717	1	0.237691	0.06591	0.662349	0.12287		Raft Localization	0.0548235	0.246786	0.836149	0.0122358	0.113561	0.515949	0.00260127	0.278087		0.570831	0.876776	0.073512	0.771928
																EV number - HS-EV	0.7235	0.809087	0.766451	0.211842	0.51877	-0.557351	0.255085	-0.275126	0.237691	1	0.108777	0.844284	0.930107		EV number - HS-EV	0.0424946	0.0150002	0.0265296	0.61452	0.187732	0.151218	0.542058	0.509579	0.570831		0.797647	0.00837122	0.000809454
																EV Number - UC-EV	0.160988	-0.113813	-0.123911	0.267069	-0.12576	0.565674	-0.375829	0.795887	0.06591	0.108777	1	0.357309	0.447706		EV Number - UC-EV	0.703322	0.788436	0.770035	0.522548	0.766675	0.143902	0.358865	0.0181378	0.876776	0.797647		0.384884	0.265979
																EV Size -HS-EV	0.882579	0.76287	0.466172	0.609208	0.622218	-0.380853	0.514669	0.214401	0.662349	0.844284	0.357309	1	0.82463		EV Size -HS-EV	0.00369935	0.0276875	0.244305	0.108891	0.0994863	0.351949	0.191863	0.610147	0.073512	0.00837122	0.384884		0.0117724
																EV Size - UC-EV	0.639642	0.648405	0.671371	0.191794	0.360573	-0.27921	-0.00577443	-0.0222719	0.12287	0.930107	0.447706	0.82463	1		EV Size - UC-EV	0.0876486	0.0820216	0.068296	0.649109	0.38024	0.503053	0.989173	0.958254	0.771928	0.000809454	0.265979	0.0117724
	SI Figure 18b	Data														Pearsons Coefficient															SI Fig. 19c - P values for Pearsons Coefficients
	Construct	HS-EV Loading	UC-EV Loading	Lysate Expression	HS-EV - EV Partition	UC-EV - EV Partition	HS / UC-EV	PM Localization	ER Localization	Raft Localization	EV number - HS-EV	EV Number - UC-EV	EV Size -HS-EV	EV Size - UC-EV			HS-EV Loading	UC-EV Loading	Lysate Expression	HS-EV - EV Partition	UC-EV - EV Partition	HS / UC-EV	PM Localization	ER Localization	Raft Localization	EV number - HS-EV	EV Number - UC-EV	EV Size -HS-EV	EV Size - UC-EV			HS-EV Loading	UC-EV Loading	Lysate Expression	HS-EV - EV Partition	UC-EV - EV Partition	HS / UC-EV	PM Localization	ER Localization	Raft Localization	EV number - HS-EV	EV Number - UC-EV	EV Size -HS-EV	EV Size - UC-EV
	24 A HP	36.2136	120.43	6536.97	0.00553982	0.0184229	0.300703	0.000468489	0.527329		5913000000	10426300000	173.75	151.25		HS-EV Loading	1	0.791474	-0.400811	0.990863	0.858873	-0.154494	0.524157	-0.817939	0.399215	0.468172	0.0391239	0.10162	-0.663889		HS-EV Loading		0.00637665	0.251022	3.016e-08	0.00145849	0.669995	0.119891	0.00383416	0.253091	0.172367	0.914547	0.779989	0.0363174
	32 A HP	221.637	138.759	6646.4	0.033347	0.0208774	1.59728	0.176864	0.470269	0.337291	7092500000	8372800000	181.55	148.9		UC-EV Loading	0.791474	1	-0.116854	0.7704	0.970304	-0.42149	0.294464	-0.718703	0.0216062	0.587252	0.102809	-0.0248956	-0.451316		UC-EV Loading	0.00637665		0.747844	0.00911819	3.28243e-06	0.225068	0.408866	0.0191864	0.952758	0.0742629	0.777466	0.945575	0.190452
	40 A HP	1086.64	434.373	6493.14	0.167352	0.0668973	2.50162	0.300574	0.43076	0.354509	7062600000	11433900000	174.8	148.3		Lysate Expression	-0.400811	-0.116854	1	-0.448689	-0.323564	-0.185369	0.201415	0.530358	-0.130397	-0.104687	0.539967	-0.431394	0.733923		Lysate Expression	0.251022	0.747844		0.193367	0.361766	0.608154	0.576847	0.114786	0.719557	0.773491	0.107147	0.213204	0.0156736
	24 C6	51.9592	204.559	8682.52	0.00598435	0.0235599	0.254006	0.178326	0.533435		6954300000	12309800000	172.4	155.2		HS-EV - EV Partition	0.990863	0.7704	-0.448689	1	0.858351	-0.140725	0.493611	-0.804204	0.374218	0.461925	0.0278013	0.102893	-0.654973		HS-EV - EV Partition	3.016e-08	0.00911819	0.193367		0.00147924	0.698189	0.147085	0.0050388	0.286724	0.178946	0.939232	0.777288	0.0398385
	40 C6	115.916	56.0211	7946.83	0.0145864	0.0070495	2.06914	0.311606	0.566671	0.486639	5542000000	12394900000	172.95	153.9		UC-EV - EV Partition	0.858873	0.970304	-0.323564	0.858351	1	-0.372084	0.282272	-0.766445	0.0851809	0.540501	0.0346117	0.0275287	-0.556938		UC-EV - EV Partition	0.00145849	3.28243e-06	0.361766	0.00147924		0.289701	0.429421	0.0097125	0.815013	0.106732	0.924378	0.939827	0.094456
																HS / UC-EV	-0.154494	-0.42149	-0.185369	-0.140725	-0.372084	1	-0.514865	0.0970292	-0.316008	-0.293404	-0.149211	-0.0910567	-0.0937148		HS / UC-EV	0.669995	0.225068	0.608154	0.698189	0.289701		0.127802	0.789736	0.373725	0.410636	0.680772	0.802457	0.79679
																PM Localization	0.524157	0.294464	0.201415	0.493611	0.282272	-0.514865	1	-0.176686	0.801319	0.119357	0.41334	-0.0490486	-0.0156814		PM Localization	0.119891	0.408866	0.576847	0.147085	0.429421	0.127802		0.625341	0.00532257	0.742595	0.235106	0.892964	0.965705
																ER Localization	-0.817939	-0.718703	0.530358	-0.804204	-0.766445	0.0970292	-0.176686	1	-0.182409	-0.766085	0.468312	-0.544973	0.875767		ER Localization	0.00383416	0.0191864	0.114786	0.0050388	0.0097125	0.789736	0.625341		0.613994	0.00976783	0.172221	0.103298	0.000894674
																Raft Localization	0.399215	0.0216062	-0.130397	0.374218	0.0851809	-0.316008	0.801319	-0.182409	1	-0.125128	-0.0261284	0.311925	-0.317666		Raft Localization	0.253091	0.952758	0.719557	0.286724	0.815013	0.373725	0.00532257	0.613994		0.730527	0.942883	0.380267	0.371084
																EV number - HS-EV	0.468172	0.587252	-0.104687	0.461925	0.540501	-0.293404	0.119357	-0.766085	-0.125128	1	-0.35322	0.485875	-0.432595		EV number - HS-EV	0.172367	0.0742629	0.773491	0.178946	0.106732	0.410636	0.742595	0.00976783	0.730527		0.316731	0.154518	0.211789
																EV Number - UC-EV	0.0391239	0.102809	0.539967	0.0278013	0.0346117	-0.149211	0.41334	0.468312	-0.0261284	-0.35322	1	-0.921496	0.685122		EV Number - UC-EV	0.914547	0.777466	0.107147	0.939232	0.924378	0.680772	0.235106	0.172221	0.942883	0.316731		0.00015102	0.0287935
																EV Size -HS-EV	0.10162	-0.0248956	-0.431394	0.102893	0.0275287	-0.0910567	-0.0490486	-0.544973	0.311925	0.485875	-0.921496	1	-0.680699		EV Size -HS-EV	0.779989	0.945575	0.213204	0.777288	0.939827	0.802457	0.892964	0.103298	0.380267	0.154518	0.00015102		0.0302636
																EV Size - UC-EV	-0.663889	-0.451316	0.733923	-0.654973	-0.556938	-0.0937148	-0.0156814	0.875767	-0.317666	-0.432595	0.685122	-0.680699	1		EV Size - UC-EV	0.0363174	0.190452	0.0156736	0.0398385	0.094456	0.79679	0.965705	0.000894674	0.371084	0.211789	0.0287935	0.0302636
	SI Figure 18c	Data														Pearsons Coefficient															SI Fig. 19d - P values for Pearsons Coefficients
	Construct	HS-EV Loading	UC-EV Loading	Lysate Expression	HS-EV - EV Partition	UC-EV - EV Partition	HS / UC-EV	PM Localization	ER Localization	Raft Localization	EV number - HS-EV	EV Number - UC-EV	EV Size -HS-EV	EV Size - UC-EV			HS-EV Loading	UC-EV Loading	Lysate Expression	HS-EV - EV Partition	UC-EV - EV Partition	HS / UC-EV	PM Localization	ER Localization	Raft Localization	EV number - HS-EV	EV Number - UC-EV	EV Size -HS-EV	EV Size - UC-EV			HS-EV Loading	UC-EV Loading	Lysate Expression	HS-EV - EV Partition	UC-EV - EV Partition	HS / UC-EV	PM Localization	ER Localization	Raft Localization	EV number - HS-EV	EV Number - UC-EV	EV Size -HS-EV	EV Size - UC-EV
	Sol	95.4854	85.7774	3016.25	0.031657	0.0284384	1.11318	-0.0266748	0.233987		8.26146e+09	1.01832e+10	197.35	160.1		HS-EV Loading	1	0.89726	-0.572628	0.618952	0.381087	0.780869	0.749345	0.220924	0.562892	0.858329	0.416489	0.934354	0.689555		HS-EV Loading		0.000429901	0.0836144	0.0563916	0.277253	0.00766971	0.0125982	0.539633	0.0902421	0.00148011	0.231198	7.50229e-05	0.0273693
	M	161.584	109.856	3436.25	0.0470233	0.0319699	1.47086	0.193355	0.567036	0.358892	9.32369e+09	10780500000	202.7	165.7		UC-EV Loading	0.89726	1	-0.779449	0.888437	0.742523	0.448014	0.824043	0.276859	0.66348	0.927003	0.15304	0.840994	0.475704		UC-EV Loading	0.000429901		0.00785583	0.000591152	0.013901	0.194121	0.00337158	0.438697	0.0364742	0.000113666	0.672956	0.00229757	0.16463
	PM	348.26	217.119	1397.68	0.249171	0.155343	1.604	0.493401	0.591983	0.532679	1.66604e+10	12144750000	205.7	164.45		Lysate Expression	-0.572628	-0.779449	1	-0.913674	-0.837746	-0.0918068	-0.71668	-0.223938	-0.592167	-0.822707	0.222493	-0.459553	0.00510386		Lysate Expression	0.0836144	0.00785583		0.000218694	0.00248083	0.800857	0.0196911	0.53397	0.0712793	0.00346916	0.536683	0.181481	0.988836
	GG	404.095	224.184	2067.69	0.195433	0.108423	1.80251	0.262839	0.317483	0.26071	1.39962e+10	13362750000	207.6	171.3		HS-EV - EV Partition	0.618952	0.888437	-0.913674	1	0.953343	0.0639402	0.773966	0.314299	0.674893	0.845158	-0.192144	0.567443	0.113261		HS-EV - EV Partition	0.0563916	0.000591152	0.000218694		1.95944e-05	0.860701	0.00860484	0.376457	0.0322702	0.00207713	0.594863	0.0871039	0.755395
	PPF	280.094	211.351	1023.77	0.27359	0.206443	1.32526	0.397367	0.479077	0.505766	1.53068e+10	7043000000	203.45	161.9		UC-EV - EV Partition	0.381087	0.742523	-0.837746	0.953343	1	-0.203476	0.625294	0.270749	0.580564	0.671284	-0.368518	0.356426	-0.0654422		UC-EV - EV Partition	0.277253	0.013901	0.00248083	1.95944e-05		0.572871	0.0531965	0.449275	0.0784509	0.033562	0.294712	0.312047	0.857457
																HS / UC-EV	0.780869	0.448014	-0.0918068	0.0639402	-0.203476	1	0.479498	0.256773	0.385841	0.484832	0.540482	0.787596	0.751676		HS / UC-EV	0.00766971	0.194121	0.800857	0.860701	0.572871		0.160813	0.473901	0.2708	0.155537	0.106747	0.00682999	0.0121736
																PM Localization	0.749345	0.824043	-0.71668	0.773966	0.625294	0.479498	1	0.727262	0.94912	0.936583	-0.00773414	0.754551	0.241334		PM Localization	0.0125982	0.00337158	0.0196911	0.00860484	0.0531965	0.160813		0.0171504	2.75682e-05	6.55193e-05	0.983083	0.0116635	0.501769
																ER Localization	0.220924	0.276859	-0.223938	0.314299	0.270749	0.256773	0.727262	1	0.870743	0.443328	-0.0886495	0.409448	0.0440988		ER Localization	0.539633	0.438697	0.53397	0.376457	0.449275	0.473901	0.0171504		0.00104181	0.199395	0.807596	0.239988	0.903721
																Raft Localization	0.562892	0.66348	-0.592167	0.674893	0.580564	0.385841	0.94912	0.870743	1	0.790454	-0.175205	0.645787	0.147579		Raft Localization	0.0902421	0.0364742	0.0712793	0.0322702	0.0784509	0.2708	2.75682e-05	0.00104181		0.00649381	0.628289	0.043699	0.68411
																EV number - HS-EV	0.858329	0.927003	-0.822707	0.845158	0.671284	0.484832	0.936583	0.443328	0.790454	1	0.0492727	0.762148	0.271131		EV number - HS-EV	0.00148011	0.000113666	0.00346916	0.00207713	0.033562	0.155537	6.55193e-05	0.199395	0.00649381		0.892477	0.0103885	0.448611
																EV Number - UC-EV	0.416489	0.15304	0.222493	-0.192144	-0.368518	0.540482	-0.00773414	-0.0886495	-0.175205	0.0492727	1	0.470016	0.72969		EV Number - UC-EV	0.231198	0.672956	0.536683	0.594863	0.294712	0.106747	0.983083	0.807596	0.628289	0.892477		0.170453	0.0166013
																EV Size -HS-EV	0.934354	0.840994	-0.459553	0.567443	0.356426	0.787596	0.754551	0.409448	0.645787	0.762148	0.470016	1	0.814369		EV Size -HS-EV	7.50229e-05	0.00229757	0.181481	0.0871039	0.312047	0.00682999	0.0116635	0.239988	0.043699	0.0103885	0.170453		0.00412487
																EV Size - UC-EV	0.689555	0.475704	0.00510386	0.113261	-0.0654422	0.751676	0.241334	0.0440988	0.147579	0.271131	0.72969	0.814369	1		EV Size - UC-EV	0.0273693	0.16463	0.988836	0.755395	0.857457	0.0121736	0.501769	0.903721	0.68411	0.448611	0.0166013	0.00412487

## Sheet: Figure 7
	Figure 7b left										Figure 7b right						Figure 7c										Figure 7f
	Raw Values	761.069	262803	32758	13546.5	146795	51476.8					Lysate expression (a.u.)	Reporter Expression (MEPTRS)					Sol	M	PM	G	PPF					% cells on	0.041	0.15	0.16	3.94	7.07	0.25	0.3
		884.219	207139	33989.5	12586	177829	63053				Sol	433.042	262803	207139	186203		Blot Intensity	0	46.121	425.92	0	1971.79						0.051	0.14	0.17	3.55	7.36	0.26	0.3
		665.012	186203	23004.5	12980	163790	61328.9				M	402.335	32758	33989.5	23004.5			0	62.121	670.82	0	1908.62						0.041	0.12	0.23	3.62	7.32	0.21	0.24
											PM	802.941	13546.5	12586	12980			7.715	14.718	125.021	0	624.577
		Mock	Sol	M	PM	G	PPF				G	6275.59	146795	177829	163790												ANOVA summary
	Log transform	2.88142	5.41963	4.51532	4.13183	5.16671	4.71161				PPF	9542.49	51476.8	63053	61328.9			Sol	M	PM	G	PPF					F	2272
		2.94656	5.31626	4.53134	4.09989	5.25	4.79971										Normalized to PPF	0	0.0233904	0.216007	0	1					P value	<0.0001
		2.82283	5.26999	4.36181	4.11328	5.21429	4.78766											0	0.0325476	0.351469	0	1					P value summary	****
																		0.0123524	0.0235647	0.200169	0	1					Significant diff. among means (P < 0.05)?	Yes
	ANOVA																										R squared	0.999
	ANOVA summary																ANOVA summary
	F	204.7															F	394.2									Brown-Forsythe test
	P value	<0.0001															P value	<0.0001									F (DFn, DFd)	1.049 (6, 14)
	P value summary	****															P value summary	****									P value	0.4362
	Significant diff. among means (P < 0.05)?	Yes															Significant diff. among means (P < 0.05)?	Yes									P value summary	ns
	R squared	0.9879															R squared	0.9937									Are SDs significantly different (P < 0.05)?	No
	Brown-Forsythe test																Brown-Forsythe test										Bartlett's test
	F (DFn, DFd)	0.4192 (4, 10)															F (DFn, DFd)	1.285 (4, 10)									Bartlett's statistic (corrected)
	P value	0.7914															P value	0.3391									P value
	P value summary	ns															P value summary	ns									P value summary
	Are SDs significantly different (P < 0.05)?	No															Are SDs significantly different (P < 0.05)?	No									Are SDs significantly different (P < 0.05)?
	Bartlett's test																Bartlett's test										ANOVA table	SS	DF	MS	F (DFn, DFd)	P value
	Bartlett's statistic (corrected)																Bartlett's statistic (corrected)										Treatment (between columns)	139.3	6	23.22	F (6, 14) = 2272	P<0.0001
	P value																P value										Residual (within columns)	0.1431	14	0.01022
	P value summary																P value summary										Total	139.5	20
	Are SDs significantly different (P < 0.05)?																Are SDs significantly different (P < 0.05)?
																											Normality of Residuals
	ANOVA table	SS	DF	MS	F (DFn, DFd)	P value											ANOVA table	SS	DF	MS	F (DFn, DFd)	P value					Test name	Statistics	P value	Passed normality test (alpha=0.05)?	P value summary
	Treatment (between columns)	3.097	4	0.7743	F (4, 10) = 204.7	P<0.0001											Treatment (between columns)	2.206	4	0.5514	F (4, 10) = 394.2	P<0.0001					D'Agostino-Pearson omnibus (K2)	5.811	0.0547	Yes	ns
	Residual (within columns)	0.03783	10	0.003783													Residual (within columns)	0.01399	10	0.001399							Anderson-Darling (A2*)	1.03	0.0082	No	**
	Total	3.135	14														Total	2.22	14								Shapiro-Wilk (W)	0.8943	0.0272	No	*
																											Kolmogorov-Smirnov (distance)	0.2161	0.0116	No	*
	Normality of Residuals																Normality of Residuals
	Test name	Statistics	P value	Passed normality test (alpha=0.05)?	P value summary												Test name	Statistics	P value	Passed normality test (alpha=0.05)?	P value summary						Data summary
	D'Agostino-Pearson omnibus (K2)	0.6114	0.7366	Yes	ns												D'Agostino-Pearson omnibus (K2)	16.76	0.0002	No	***						Number of treatments (columns)	7
	Anderson-Darling (A2*)	0.1468	0.9556	Yes	ns												Anderson-Darling (A2*)	2.237	<0.0001	No	****						Number of values (total)	21
	Shapiro-Wilk (W)	0.9822	0.9823	Yes	ns												Shapiro-Wilk (W)	0.6841	0.0002	No	***
	Kolmogorov-Smirnov (distance)	0.09362	0.1	Yes	ns												Kolmogorov-Smirnov (distance)	0.3306	0.0001	No	***						Number of families	1
																											Number of comparisons per family	6
	Data summary																Data summary										Alpha	0.05
	Number of treatments (columns)	5															Number of treatments (columns)	5
	Number of values (total)	15															Number of values (total)	15									Dunnett's multiple comparisons test	Mean Diff.	95.00% CI of diff.	Below threshold?	Summary	Adjusted P Value	B-?
																											Mock EV vs. Cells only	0.09233	-0.1481 to 0.3327	No	ns	0.7451	A	Cells only
	Number of families	1															Number of families	1									Mock EV vs. Sol	-0.05	-0.2904 to 0.1904	No	ns	0.9745	C	Sol
	Number of comparisons per family	4															Number of comparisons per family	4									Mock EV vs. M	-3.567	-3.807 to -3.326	Yes	****	<0.0001	D	M
	Alpha	0.05															Alpha	0.05									Mock EV vs. PM	-7.113	-7.354 to -6.873	Yes	****	<0.0001	E	PM
																											Mock EV vs. G	-0.1033	-0.3437 to 0.1371	No	ns	0.6577	F	G
	Dunnett's multiple comparisons test	Mean Diff.	95.00% CI of diff.	Below threshold?	Summary	Adjusted P Value	B-?										Dunnett's multiple comparisons test	Mean Diff.	95.00% CI of diff.	Below threshold?	Summary	Adjusted P Value	A-?				Mock EV vs. PPF	-0.1433	-0.3837 to 0.09706	No	ns	0.3621	G	PPF
	Sol vs. M	0.8658	0.7206 to 1.011	Yes	****	<0.0001	C	M									Sol vs. M	-0.02238	-0.1107 to 0.06588	No	ns	0.8727	B	M
	Sol vs. PM	1.22	1.075 to 1.365	Yes	****	<0.0001	D	PM									Sol vs. PM	-0.2518	-0.3400 to -0.1635	Yes	****	<0.0001	C	PM			Test details	Mean 1	Mean 2	Mean Diff.	SE of diff.	n1	n2	q	DF
	Sol vs. G	0.125	-0.02020 to 0.2701	No	ns	0.096	E	G									Sol vs. G	0.004117	-0.08415 to 0.09239	No	ns	0.9998	D	G			Mock EV vs. Cells only	0.1367	0.04433	0.09233	0.08254	3	3	1.119	14
	Sol vs. PPF	0.569	0.4238 to 0.7141	Yes	****	<0.0001	F	PPF									Sol vs. PPF	-0.9959	-1.084 to -0.9076	Yes	****	<0.0001	E	PPF			Mock EV vs. Sol	0.1367	0.1867	-0.05	0.08254	3	3	0.6058	14
																											Mock EV vs. M	0.1367	3.703	-3.567	0.08254	3	3	43.21	14
	Test details	Mean 1	Mean 2	Mean Diff.	SE of diff.	n1	n2	q	DF								Test details	Mean 1	Mean 2	Mean Diff.	SE of diff.	n1	n2	q	DF		Mock EV vs. PM	0.1367	7.25	-7.113	0.08254	3	3	86.18	14
	Sol vs. M	5.335	4.469	0.8658	0.05022	3	3	17.24	10								Sol vs. M	0.004117	0.0265	-0.02238	0.03054	3	3	0.733	10		Mock EV vs. G	0.1367	0.24	-0.1033	0.08254	3	3	1.252	14
	Sol vs. PM	5.335	4.115	1.22	0.05022	3	3	24.3	10								Sol vs. PM	0.004117	0.2559	-0.2518	0.03054	3	3	8.245	10		Mock EV vs. PPF	0.1367	0.28	-0.1433	0.08254	3	3	1.737	14
	Sol vs. G	5.335	5.21	0.125	0.05022	3	3	2.488	10								Sol vs. G	0.004117	0	0.004117	0.03054	3	3	0.1348	10
	Sol vs. PPF	5.335	4.766	0.569	0.05022	3	3	11.33	10								Sol vs. PPF	0.004117	1	-0.9959	0.03054	3	3	32.61	10

## Sheet: SI Figure 1
	Figure S1b				Figure S1c	CD9					CD81
		Count (# particles)
	Size bin (nm)	HS-EV	UC-EV
	0.5	0	0
	1.5	0	0
	2.5	0	0
	3.5	0	0
	4.5	0	0
	5.5	0	0
	6.5	0	0
	7.5	0	0
	8.5	0	0
	9.5	0	0
	10.5	0	0
	11.5	0	0			Alix					Calnexin
	12.5	0	0
	13.5	0	0
	14.5	0	0
	15.5	0	0
	16.5	0	0
	17.5	1	0
	18.5	7	0
	19.5	33	0
	20.5	114	0
	21.5	322	0
	22.5	758	0
	23.5	1513	0
	24.5	2606	0
	25.5	3935	0
	26.5	5286	5
	27.5	6401	32
	28.5	7078	146
	29.5	7228	519
	30.5	6894	1458
	31.5	6204	3294
	32.5	5322	6097
	33.5	4391	9416
	34.5	3517	12345
	35.5	2756	13972
	36.5	2131	13881
	37.5	1637	12301
	38.5	1258	9883
	39.5	972	7315
	40.5	760	5069
	41.5	604	3341
	42.5	489	2129
	43.5	406	1333
	44.5	345	832
	45.5	301	527
	46.5	270	343
	47.5	249	234
	48.5	236	173
	49.5	231	149
	50.5	231	165
	51.5	237	245
	52.5	249	437
	53.5	268	821
	54.5	294	1515
	55.5	329	2669
	56.5	375	4445
	57.5	433	6993
	58.5	508	10423
	59.5	603	14778
	60.5	725	20031
	61.5	882	26100
	62.5	1082	32874
	63.5	1340	40255
	64.5	1675	48200
	65.5	2112	56754
	66.5	2684	66073
	67.5	3439	76439
	68.5	4438	88254
	69.5	5767	102035
	70.5	7535	118380
	71.5	9886	137947
	72.5	13000	161413
	73.5	17097	189439
	74.5	22435	222643
	75.5	29304	261575
	76.5	38020	306698
	77.5	48903	358371
	78.5	62261	416825
	79.5	78364	482139
	80.5	97427	554204
	81.5	119589	632706
	82.5	144898	717118
	83.5	173308	806722
	84.5	204681	900658
	85.5	238789	998001
	86.5	275332	1097848
	87.5	313952	1199403
	88.5	354251	1302043
	89.5	395812	1405367
	90.5	438217	1509214
	91.5	481067	1613651
	92.5	524007	1718950
	93.5	566742	1825547
	94.5	609067	1933996
	95.5	650884	2044923
	96.5	692231	2158981
	97.5	733298	2276819
	98.5	774449	2399043
	99.5	816228	2526193
	100.5	859358	2658721
	101.5	904725	2796977
	102.5	953346	2941189
	103.5	1006313	3091462
	104.5	1064724	3247764
	105.5	1129600	3409928
	106.5	1201790	3577650
	107.5	1281884	3750494
	108.5	1370134	3927897
	109.5	1466402	4109185
	110.5	1570130	4293582
	111.5	1680363	4480229
	112.5	1795787	4668201
	113.5	1914813	4856525
	114.5	2035678	5044201
	115.5	2156559	5230218
	116.5	2275685	5413572
	117.5	2391440	5593279
	118.5	2502444	5768390
	119.5	2607612	5938003
	120.5	2706179	6101268
	121.5	2797705	6257396
	122.5	2882056	6405665
	123.5	2959364	6545424
	124.5	3029981	6676095
	125.5	3094421	6797176
	126.5	3153312	6908243
	127.5	3207336	7008948
	128.5	3257188	7099025
	129.5	3303540	7178284
	130.5	3347006	7246614
	131.5	3388129	7303977
	132.5	3427360	7350410
	133.5	3465054	7386020
	134.5	3501472	7410980
	135.5	3536778	7425522
	136.5	3571050	7429936
	137.5	3604289	7424559
	138.5	3636424	7409772
	139.5	3667330	7385993
	140.5	3696836	7353668
	141.5	3724737	7313266
	142.5	3750806	7265272
	143.5	3774802	7210181
	144.5	3796486	7148493
	145.5	3815623	7080704
	146.5	3831993	7007307
	147.5	3845399	6928781
	148.5	3855670	6845597
	149.5	3862667	6758204
	150.5	3866282	6667037
	151.5	3866447	6572508
	152.5	3863127	6475010
	153.5	3856326	6374912
	154.5	3846083	6272562
	155.5	3832468	6168286
	156.5	3815585	6062386
	157.5	3795563	5955146
	158.5	3772557	5846827
	159.5	3746742	5737670
	160.5	3718312	5627899
	161.5	3687474	5517718
	162.5	3654442	5407316
	163.5	3619442	5296867
	164.5	3582699	5186528
	165.5	3544440	5076444
	166.5	3504891	4966749
	167.5	3464270	4857564
	168.5	3422791	4749002
	169.5	3380658	4641166
	170.5	3338065	4534151
	171.5	3295194	4428045
	172.5	3252216	4322933
	173.5	3209285	4218889
	174.5	3166545	4115988
	175.5	3124122	4014299
	176.5	3082130	3913887
	177.5	3040667	3814814
	178.5	2999817	3717143
	179.5	2959648	3620931
	180.5	2920218	3526235
	181.5	2881569	3433110
	182.5	2843731	3341610
	183.5	2806723	3251786
	184.5	2770552	3163689
	185.5	2735216	3077367
	186.5	2700704	2992868
	187.5	2666996	2910236
	188.5	2634065	2829514
	189.5	2601878	2750743
	190.5	2570399	2673961
	191.5	2539584	2599203
	192.5	2509388	2526500
	193.5	2479765	2455882
	194.5	2450666	2387374
	195.5	2422042	2320996
	196.5	2393844	2256765
	197.5	2366023	2194693
	198.5	2338535	2134787
	199.5	2311335	2077049
	200.5	2284382	2021476
	201.5	2257638	1968058
	202.5	2231069	1916781
	203.5	2204644	1867623
	204.5	2178337	1820558
	205.5	2152125	1775550
	206.5	2125990	1732561
	207.5	2099918	1691544
	208.5	2073898	1652445
	209.5	2047925	1615206
	210.5	2021996	1579762
	211.5	1996111	1546041
	212.5	1970275	1513968
	213.5	1944495	1483459
	214.5	1918779	1454429
	215.5	1893139	1426788
	216.5	1867587	1400440
	217.5	1842139	1375290
	218.5	1816808	1351238
	219.5	1791611	1328183
	220.5	1766563	1306024
	221.5	1741681	1284660
	222.5	1716978	1263992
	223.5	1692470	1243920
	224.5	1668169	1224349
	225.5	1644089	1205188
	226.5	1620239	1186349
	227.5	1596629	1167750
	228.5	1573265	1149312
	229.5	1550156	1130967
	230.5	1527303	1112650
	231.5	1504709	1094305
	232.5	1482376	1075883
	233.5	1460302	1057343
	234.5	1438483	1038651
	235.5	1416917	1019782
	236.5	1395597	1000718
	237.5	1374517	981449
	238.5	1353668	961972
	239.5	1333042	942290
	240.5	1312628	922414
	241.5	1292416	902360
	242.5	1272396	882148
	243.5	1252555	861805
	244.5	1232881	841359
	245.5	1213364	820843
	246.5	1193990	800293
	247.5	1174749	779745
	248.5	1155629	759238
	249.5	1136619	738811
	250.5	1117709	718502
	251.5	1098887	698350
	252.5	1080145	678391
	253.5	1061474	658663
	254.5	1042867	639198
	255.5	1024315	620030
	256.5	1005813	601188
	257.5	987355	582699
	258.5	968937	564587
	259.5	950556	546874
	260.5	932207	529580
	261.5	913891	512720
	262.5	895606	496308
	263.5	877353	480354
	264.5	859132	464866
	265.5	840946	449850
	266.5	822799	435310
	267.5	804693	421246
	268.5	786635	407657
	269.5	768629	394540
	270.5	750683	381892
	271.5	732803	369705
	272.5	714998	357973
	273.5	697276	346687
	274.5	679647	335837
	275.5	662121	325414
	276.5	644709	315405
	277.5	627421	305800
	278.5	610268	296586
	279.5	593263	287751
	280.5	576417	279282
	281.5	559742	271167
	282.5	543251	263392
	283.5	526957	255945
	284.5	510871	248814
	285.5	495006	241986
	286.5	479374	235449
	287.5	463987	229190
	288.5	448856	223199
	289.5	433992	217464
	290.5	419407	211975
	291.5	405110	206719
	292.5	391111	201689
	293.5	377419	196873
	294.5	364042	192262
	295.5	350988	187848
	296.5	338263	183621
	297.5	325874	179574
	298.5	313825	175698
	299.5	302121	171987
	300.5	290765	168432
	301.5	279760	165028
	302.5	269107	161767
	303.5	258806	158643
	304.5	248858	155650
	305.5	239260	152783
	306.5	230012	150036
	307.5	221111	147403
	308.5	212552	144879
	309.5	204332	142459
	310.5	196446	140140
	311.5	188887	137915
	312.5	181650	135780
	313.5	174728	133731
	314.5	168113	131764
	315.5	161797	129874
	316.5	155773	128058
	317.5	150031	126310
	318.5	144564	124628
	319.5	139362	123008
	320.5	134415	121444
	321.5	129715	119935
	322.5	125252	118475
	323.5	121017	117062
	324.5	117000	115691
	325.5	113191	114360
	326.5	109583	113064
	327.5	106164	111800
	328.5	102927	110566
	329.5	99862	109356
	330.5	96960	108170
	331.5	94214	107002
	332.5	91615	105851
	333.5	89154	104712
	334.5	86824	103585
	335.5	84618	102465
	336.5	82528	101351
	337.5	80546	100240
	338.5	78667	99129
	339.5	76884	98017
	340.5	75190	96902
	341.5	73580	95781
	342.5	72047	94654
	343.5	70586	93519
	344.5	69192	92375
	345.5	67860	91221
	346.5	66585	90056
	347.5	65363	88879
	348.5	64188	87691
	349.5	63058	86491
	350.5	61967	85279
	351.5	60913	84055
	352.5	59892	82820
	353.5	58900	81575
	354.5	57934	80320
	355.5	56992	79056
	356.5	56070	77785
	357.5	55167	76508
	358.5	54279	75226
	359.5	53405	73942
	360.5	52542	72655
	361.5	51689	71370
	362.5	50844	70086
	363.5	50006	68807
	364.5	49173	67534
	365.5	48344	66270
	366.5	47518	65016
	367.5	46695	63774
	368.5	45873	62546
	369.5	45052	61335
	370.5	44233	60142
	371.5	43414	58970
	372.5	42596	57819
	373.5	41779	56692
	374.5	40963	55590
	375.5	40148	54515
	376.5	39336	53468
	377.5	38526	52451
	378.5	37720	51464
	379.5	36917	50509
	380.5	36120	49586
	381.5	35330	48697
	382.5	34546	47842
	383.5	33771	47020
	384.5	33005	46234
	385.5	32250	45482
	386.5	31506	44765
	387.5	30776	44083
	388.5	30060	43436
	389.5	29360	42822
	390.5	28677	42243
	391.5	28011	41697
	392.5	27364	41183
	393.5	26737	40700
	394.5	26132	40249
	395.5	25548	39827
	396.5	24987	39433
	397.5	24450	39067
	398.5	23937	38727
	399.5	23448	38410
	400.5	22986	38117
	401.5	22549	37845
	402.5	22138	37592
	403.5	21755	37358
	404.5	21397	37138
	405.5	21067	36933
	406.5	20763	36740
	407.5	20486	36556
	408.5	20236	36381
	409.5	20013	36210
	410.5	19816	36044
	411.5	19644	35878
	412.5	19499	35712
	413.5	19378	35543
	414.5	19282	35368
	415.5	19211	35186
	416.5	19164	34994
	417.5	19140	34790
	418.5	19138	34573
	419.5	19159	34340
	420.5	19202	34090
	421.5	19266	33821
	422.5	19351	33531
	423.5	19456	33219
	424.5	19580	32884
	425.5	19723	32524
	426.5	19884	32138
	427.5	20063	31726
	428.5	20259	31288
	429.5	20472	30822
	430.5	20700	30329
	431.5	20943	29809
	432.5	21201	29262
	433.5	21471	28689
	434.5	21755	28091
	435.5	22050	27469
	436.5	22355	26823
	437.5	22670	26156
	438.5	22993	25469
	439.5	23323	24763
	440.5	23659	24042
	441.5	23999	23307
	442.5	24342	22560
	443.5	24685	21803
	444.5	25027	21040
	445.5	25366	20273
	446.5	25700	19503
	447.5	26027	18735
	448.5	26345	17970
	449.5	26651	17211
	450.5	26943	16461
	451.5	27219	15721
	452.5	27476	14994
	453.5	27712	14283
	454.5	27924	13588
	455.5	28111	12913
	456.5	28269	12258
	457.5	28398	11626
	458.5	28495	11017
	459.5	28558	10432
	460.5	28586	9873
	461.5	28578	9341
	462.5	28533	8835
	463.5	28449	8355
	464.5	28327	7904
	465.5	28166	7479
	466.5	27967	7081
	467.5	27730	6710
	468.5	27456	6364
	469.5	27146	6045
	470.5	26802	5750
	471.5	26425	5479
	472.5	26018	5231
	473.5	25583	5005
	474.5	25122	4800
	475.5	24638	4616
	476.5	24134	4450
	477.5	23613	4303
	478.5	23078	4172
	479.5	22532	4057
	480.5	21977	3957
	481.5	21418	3871
	482.5	20856	3797
	483.5	20294	3736
	484.5	19735	3686
	485.5	19182	3646
	486.5	18637	3615
	487.5	18101	3593
	488.5	17576	3579
	489.5	17065	3573
	490.5	16567	3573
	491.5	16085	3580
	492.5	15619	3593
	493.5	15169	3612
	494.5	14737	3635
	495.5	14321	3664
	496.5	13923	3697
	497.5	13541	3734
	498.5	13176	3776
	499.5	12827	3821
	500.5	12494	3871
	501.5	12175	3924
	502.5	11871	3980
	503.5	11580	4040
	504.5	11301	4104
	505.5	11034	4171
	506.5	10778	4242
	507.5	10532	4316
	508.5	10296	4393
	509.5	10068	4474
	510.5	9848	4558
	511.5	9635	4646
	512.5	9428	4738
	513.5	9227	4833
	514.5	9032	4931
	515.5	8841	5034
	516.5	8655	5140
	517.5	8472	5250
	518.5	8294	5364
	519.5	8118	5482
	520.5	7946	5604
	521.5	7776	5730
	522.5	7608	5861
	523.5	7444	5996
	524.5	7281	6135
	525.5	7120	6278
	526.5	6961	6427
	527.5	6805	6579
	528.5	6650	6737
	529.5	6496	6899
	530.5	6345	7066
	531.5	6195	7238
	532.5	6047	7415
	533.5	5900	7597
	534.5	5755	7784
	535.5	5612	7976
	536.5	5470	8173
	537.5	5330	8376
	538.5	5192	8583
	539.5	5055	8796
	540.5	4920	9014
	541.5	4787	9238
	542.5	4655	9466
	543.5	4525	9700
	544.5	4397	9938
	545.5	4271	10182
	546.5	4147	10430
	547.5	4024	10683
	548.5	3903	10940
	549.5	3784	11201
	550.5	3667	11466
	551.5	3552	11735
	552.5	3438	12007
	553.5	3327	12281
	554.5	3218	12559
	555.5	3110	12838
	556.5	3005	13118
	557.5	2901	13399
	558.5	2800	13680
	559.5	2701	13961
	560.5	2603	14240
	561.5	2508	14517
	562.5	2415	14791
	563.5	2323	15061
	564.5	2234	15327
	565.5	2147	15586
	566.5	2062	15839
	567.5	1979	16083
	568.5	1899	16319
	569.5	1820	16544
	570.5	1743	16758
	571.5	1669	16959
	572.5	1596	17147
	573.5	1526	17320
	574.5	1457	17477
	575.5	1391	17617
	576.5	1327	17739
	577.5	1265	17841
	578.5	1204	17924
	579.5	1146	17986
	580.5	1090	18025
	581.5	1036	18042
	582.5	983	18036
	583.5	933	18006
	584.5	884	17952
	585.5	837	17873
	586.5	792	17769
	587.5	749	17641
	588.5	708	17488
	589.5	668	17310
	590.5	630	17108
	591.5	593	16883
	592.5	558	16634
	593.5	525	16363
	594.5	493	16070
	595.5	463	15757
	596.5	434	15424
	597.5	407	15074
	598.5	381	14706
	599.5	356	14323
	600.5	333	13925
	601.5	311	13515
	602.5	290	13094
	603.5	270	12664
	604.5	251	12226
	605.5	233	11782
	606.5	217	11333
	607.5	201	10882
	608.5	186	10429
	609.5	172	9977
	610.5	159	9527
	611.5	147	9080
	612.5	136	8638
	613.5	125	8202
	614.5	115	7774
	615.5	106	7353
	616.5	97	6943
	617.5	89	6542
	618.5	82	6153
	619.5	75	5776
	620.5	69	5412
	621.5	63	5061
	622.5	57	4724
	623.5	52	4400
	624.5	47	4091
	625.5	43	3796
	626.5	39	3516
	627.5	35	3250
	628.5	32	2998
	629.5	29	2760
	630.5	26	2537
	631.5	24	2327
	632.5	21	2130
	633.5	19	1946
	634.5	17	1774
	635.5	16	1615
	636.5	14	1467
	637.5	13	1329
	638.5	11	1203
	639.5	10	1086
	640.5	9	979
	641.5	8	881
	642.5	7	790
	643.5	6	708
	644.5	6	633
	645.5	5	565
	646.5	4	504
	647.5	4	448
	648.5	3	397
	649.5	3	352
	650.5	3	311
	651.5	2	275
	652.5	2	242
	653.5	2	213
	654.5	2	186
	655.5	1	163
	656.5	1	143
	657.5	1	124
	658.5	0	108
	659.5	0	94
	660.5	0	82
	661.5	0	71
	662.5	0	61
	663.5	0	53
	664.5	0	45
	665.5	0	39
	666.5	0	33
	667.5	0	29
	668.5	0	24
	669.5	0	21
	670.5	0	18
	671.5	0	15
	672.5	0	13
	673.5	0	11
	674.5	0	9
	675.5	0	8
	676.5	0	7
	677.5	0	5
	678.5	0	5
	679.5	0	4
	680.5	0	3
	681.5	0	3
	682.5	0	2
	683.5	0	2
	684.5	0	2
	685.5	0	1
	686.5	0	1
	687.5	0	0
	688.5	0	0
	689.5	0	0
	690.5	0	0
	691.5	0	0
	692.5	0	0
	693.5	0	0
	694.5	0	0
	695.5	0	0
	696.5	0	0
	697.5	0	0
	698.5	0	0
	699.5	0	0
	700.5	0	0
	701.5	0	0
	702.5	0	0
	703.5	0	0
	704.5	0	0
	705.5	0	0
	706.5	0	0
	707.5	0	0
	708.5	0	0
	709.5	0	0
	710.5	0	0
	711.5	0	0
	712.5	0	0
	713.5	0	0
	714.5	0	0
	715.5	0	0
	716.5	0	0
	717.5	0	0
	718.5	0	0
	719.5	0	0
	720.5	0	0
	721.5	0	0
	722.5	0	0
	723.5	0	0
	724.5	0	0
	725.5	0	0
	726.5	0	0
	727.5	0	0
	728.5	0	0
	729.5	0	0
	730.5	0	0
	731.5	0	0
	732.5	0	0
	733.5	0	0
	734.5	0	0
	735.5	0	0
	736.5	0	0
	737.5	0	0
	738.5	0	0
	739.5	0	0
	740.5	0	0
	741.5	0	0
	742.5	0	0
	743.5	0	0
	744.5	0	0
	745.5	0	0
	746.5	0	0
	747.5	0	0
	748.5	0	0
	749.5	0	0
	750.5	0	0
	751.5	0	0
	752.5	0	0
	753.5	0	0
	754.5	0	0
	755.5	0	0
	756.5	0	0
	757.5	0	0
	758.5	0	0
	759.5	0	0
	760.5	0	0
	761.5	0	0
	762.5	0	0
	763.5	0	0
	764.5	0	0
	765.5	0	0
	766.5	0	0
	767.5	0	0
	768.5	0	0
	769.5	0	0
	770.5	0	0
	771.5	0	0
	772.5	0	0
	773.5	0	0
	774.5	0	0
	775.5	0	0
	776.5	0	0
	777.5	0	0
	778.5	0	0
	779.5	0	0
	780.5	0	0
	781.5	0	0
	782.5	0	0
	783.5	0	0
	784.5	0	0
	785.5	0	0
	786.5	0	0
	787.5	0	0
	788.5	0	0
	789.5	0	0
	790.5	0	0
	791.5	0	0
	792.5	0	0
	793.5	0	0
	794.5	0	0
	795.5	0	0
	796.5	0	0
	797.5	0	0
	798.5	0	0
	799.5	0	0
	800.5	0	0
	801.5	0	0
	802.5	0	0
	803.5	0	0
	804.5	0	0
	805.5	0	0
	806.5	0	0
	807.5	0	0
	808.5	0	0
	809.5	0	0
	810.5	0	0
	811.5	0	0
	812.5	0	0
	813.5	0	0
	814.5	0	0
	815.5	0	0
	816.5	0	0
	817.5	0	0
	818.5	0	0
	819.5	0	0
	820.5	0	0
	821.5	1	0
	822.5	1	0
	823.5	2	0
	824.5	2	0
	825.5	2	0
	826.5	2	0
	827.5	3	0
	828.5	3	0
	829.5	4	0
	830.5	4	0
	831.5	5	0
	832.5	6	0
	833.5	7	0
	834.5	8	0
	835.5	9	0
	836.5	10	0
	837.5	12	0
	838.5	13	0
	839.5	15	0
	840.5	17	0
	841.5	20	0
	842.5	23	0
	843.5	26	0
	844.5	29	0
	845.5	33	0
	846.5	37	0
	847.5	42	0
	848.5	47	0
	849.5	53	0
	850.5	59	0
	851.5	66	0
	852.5	74	0
	853.5	83	0
	854.5	93	0
	855.5	103	0
	856.5	115	0
	857.5	127	0
	858.5	141	0
	859.5	156	0
	860.5	173	0
	861.5	190	0
	862.5	210	0
	863.5	231	0
	864.5	253	0
	865.5	278	0
	866.5	304	0
	867.5	333	0
	868.5	363	0
	869.5	396	0
	870.5	431	0
	871.5	469	0
	872.5	509	0
	873.5	551	0
	874.5	597	0
	875.5	645	0
	876.5	695	0
	877.5	749	0
	878.5	806	0
	879.5	866	0
	880.5	928	0
	881.5	994	0
	882.5	1064	0
	883.5	1136	0
	884.5	1211	0
	885.5	1290	0
	886.5	1371	0
	887.5	1456	0
	888.5	1543	0
	889.5	1634	0
	890.5	1727	0
	891.5	1823	0
	892.5	1922	0
	893.5	2023	0
	894.5	2127	0
	895.5	2232	0
	896.5	2340	0
	897.5	2449	0
	898.5	2560	0
	899.5	2672	0
	900.5	2785	0
	901.5	2898	0
	902.5	3012	0
	903.5	3127	0
	904.5	3241	0
	905.5	3354	0
	906.5	3467	0
	907.5	3578	0
	908.5	3688	0
	909.5	3796	0
	910.5	3902	0
	911.5	4005	0
	912.5	4106	0
	913.5	4203	0
	914.5	4297	0
	915.5	4387	0
	916.5	4472	0
	917.5	4554	0
	918.5	4630	0
	919.5	4701	0
	920.5	4767	0
	921.5	4828	0
	922.5	4882	0
	923.5	4931	0
	924.5	4974	0
	925.5	5010	0
	926.5	5040	0
	927.5	5063	0
	928.5	5080	0
	929.5	5090	0
	930.5	5094	0
	931.5	5091	0
	932.5	5081	0
	933.5	5064	0
	934.5	5041	0
	935.5	5012	0
	936.5	4977	0
	937.5	4935	0
	938.5	4887	0
	939.5	4834	0
	940.5	4775	0
	941.5	4710	0
	942.5	4641	0
	943.5	4567	0
	944.5	4488	0
	945.5	4405	0
	946.5	4318	0
	947.5	4228	0
	948.5	4134	0
	949.5	4037	0
	950.5	3938	0
	951.5	3836	0
	952.5	3732	0
	953.5	3627	0
	954.5	3520	0
	955.5	3412	0
	956.5	3303	0
	957.5	3194	0
	958.5	3085	0
	959.5	2975	0
	960.5	2866	0
	961.5	2758	0
	962.5	2650	0
	963.5	2544	0
	964.5	2439	0
	965.5	2335	0
	966.5	2234	0
	967.5	2134	0
	968.5	2036	0
	969.5	1940	0
	970.5	1846	0
	971.5	1755	0
	972.5	1667	0
	973.5	1581	0
	974.5	1497	0
	975.5	1417	0
	976.5	1339	0
	977.5	1264	0
	978.5	1192	0
	979.5	1122	0
	980.5	1056	0
	981.5	992	0
	982.5	931	0
	983.5	872	0
	984.5	817	0
	985.5	764	0
	986.5	714	0
	987.5	666	0
	988.5	620	0
	989.5	578	0
	990.5	537	0
	991.5	499	0
	992.5	463	0
	993.5	429	0
	994.5	397	0
	995.5	367	0
	996.5	339	0
	997.5	313	0
	998.5	288	0
	999.5	265	0
	1000.5	244	0
	1001.5	224	0
	1002.5	205	0
	1003.5	188	0
	1004.5	172	0
	1005.5	158	0
	1006.5	144	0
	1007.5	131	0
	1008.5	120	0
	1009.5	109	0
	1010.5	99	0
	1011.5	90	0
	1012.5	82	0
	1013.5	74	0
	1014.5	67	0
	1015.5	61	0
	1016.5	55	0
	1017.5	49	0
	1018.5	45	0
	1019.5	40	0
	1020.5	36	0
	1021.5	32	0
	1022.5	29	0
	1023.5	26	0
	1024.5	23	0
	1025.5	21	0
	1026.5	19	0
	1027.5	17	0
	1028.5	15	0
	1029.5	13	0
	1030.5	12	0
	1031.5	11	0
	1032.5	9	0
	1033.5	8	0
	1034.5	7	0
	1035.5	7	0
	1036.5	6	0
	1037.5	5	0
	1038.5	4	0
	1039.5	4	0
	1040.5	3	0
	1041.5	3	0
	1042.5	3	0
	1043.5	2	0
	1044.5	2	0
	1045.5	2	0
	1046.5	2	0
	1047.5	1	0
	1048.5	1	0
	1049.5	1	0
	1050.5	0	0

## Sheet: SI Figure 2
		Wavelength	HS-EVs	HS-EVs	HS-EVs	UC-EVs	UC-EVs	UC-EVs	Whole Cells	Whole Cells	Whole Cells	LO Liposomes	LO Liposomes	LO Liposomes	LD Liposomes	LD Liposomes	LD Liposomes	GPMVs	GPMVs	GPMVs
		400	0.178639	0.170533	0.179631	0.191791	0.127325	0.112177	0.0557291	0.0649221	0.0650462	0.176634	0.17308	0.172718	0.219224	0.24344	0.269198	0.289416	0.0934437	0.0894687
		405	0.259194	0.24712	0.231154	0.261986	0.207492	0.196388	0.113174	0.133658	0.133825	0.301212	0.302117	0.299497	0.232201	0.255295	0.263117	0.343375	0.160175	0.147059
		410	0.369777	0.343708	0.313449	0.344566	0.302348	0.294543	0.180902	0.212579	0.211851	0.439973	0.437567	0.434988	0.230543	0.268201	0.256387	0.418469	0.239805	0.227819
		415	0.482027	0.463116	0.416261	0.464896	0.424139	0.41295	0.263099	0.310064	0.308727	0.583981	0.585794	0.580078	0.24689	0.266894	0.249832	0.4811	0.337889	0.325198
		420	0.603631	0.586712	0.543521	0.583528	0.55886	0.546527	0.356985	0.423335	0.420371	0.728235	0.731356	0.722916	0.26554	0.262894	0.242221	0.520127	0.440803	0.440208
		425	0.714929	0.71993	0.663294	0.709935	0.682366	0.658781	0.453517	0.53829	0.536623	0.847497	0.851239	0.844103	0.279304	0.262352	0.248768	0.584744	0.544788	0.551467
		430	0.800121	0.800064	0.787224	0.807236	0.779741	0.767317	0.542058	0.639898	0.639734	0.930032	0.938824	0.927648	0.288259	0.273787	0.26055	0.635936	0.638606	0.634228
		435	0.878066	0.897003	0.87234	0.883575	0.84928	0.828785	0.618753	0.719958	0.724626	0.973087	0.982184	0.977238	0.299252	0.28084	0.270022	0.704921	0.721858	0.710842
		440	0.923129	0.92916	0.911578	0.904372	0.893855	0.870393	0.678202	0.787624	0.79173	0.99169	0.999156	0.993516	0.316218	0.322493	0.304909	0.754281	0.783869	0.767875
		445	0.963816	0.995507	0.953668	0.949326	0.94794	0.908007	0.730987	0.851296	0.851133	0.996855	1	1	0.366928	0.379805	0.359307	0.81443	0.857646	0.82393
		450	0.98973	0.979849	0.971666	0.960463	0.979629	0.954021	0.781896	0.914325	0.909756	1	0.991529	0.986312	0.410459	0.437496	0.414387	0.895846	0.905785	0.874513
		455	0.980878	0.987833	1	0.982655	0.99373	0.975655	0.834901	0.968552	0.963282	0.979961	0.964092	0.962571	0.451298	0.466095	0.463332	0.913102	0.950731	0.931499
		460	1	1	0.975662	0.994328	1	1	0.875947	1.00915	1.00999	0.953118	0.92812	0.92693	0.503053	0.532244	0.540375	0.984144	0.960964	0.965737
		465	0.996073	0.996599	0.963419	1	0.987586	0.962229	0.898371	1.03209	1.03327	0.899529	0.869724	0.874219	0.551873	0.578474	0.604746	1	0.991862	0.991071
		470	0.974633	0.958302	0.920361	0.96802	0.964765	0.911125	0.906416	1.04611	1.04747	0.839416	0.808097	0.817772	0.615421	0.660695	0.679507	0.990551	1	1
		475	0.91097	0.899353	0.90118	0.899254	0.896327	0.836514	0.894739	1.04237	1.04046	0.767654	0.739082	0.747259	0.645329	0.725134	0.731651	0.941678	0.987007	0.979098
		480	0.825068	0.835511	0.856357	0.860476	0.84087	0.78505	0.866792	1.01802	1.0153	0.688229	0.663805	0.668178	0.733975	0.772379	0.743413	0.887111	0.943513	0.931117
		485	0.737043	0.75372	0.785673	0.795729	0.742227	0.716796	0.815891	0.96355	0.962661	0.595569	0.569997	0.573229	0.803307	0.831795	0.784664	0.839871	0.872756	0.883875
		490	0.666393	0.69149	0.718993	0.748157	0.680348	0.651486	0.76512	0.906416	0.906416	0.506902	0.482255	0.493274	0.89205	0.899603	0.843122	0.781193	0.827317	0.837495
		495	0.622082	0.630162	0.65188	0.670786	0.60637	0.597489	0.720459	0.85496	0.853202	0.434815	0.417677	0.426898	0.966111	0.934605	0.907757	0.727225	0.767206	0.790783
		500	0.600023	0.594019	0.605269	0.602387	0.564051	0.556661	0.684869	0.812954	0.81045	0.384553	0.375105	0.378873	0.98722	0.968794	0.944976	0.692295	0.725989	0.746817
		505	0.566128	0.547409	0.563683	0.529637	0.524281	0.514337	0.646791	0.762837	0.76382	0.341633	0.337498	0.343662	0.989982	0.986425	0.984604	0.623446	0.68007	0.70078
		510	0.503562	0.473965	0.506239	0.468349	0.508713	0.475319	0.603486	0.70726	0.710822	0.299872	0.304033	0.310419	1	1	0.989676	0.544742	0.634734	0.660699
		515	0.444711	0.424538	0.466005	0.430724	0.479108	0.416506	0.553246	0.647508	0.652999	0.264595	0.269015	0.274347	0.982628	0.96897	1	0.488067	0.593029	0.622329
		520	0.406554	0.383617	0.414894	0.396992	0.430008	0.364811	0.500575	0.588122	0.591404	0.235245	0.2373	0.241046	0.966641	0.947362	0.973461	0.468484	0.541816	0.567389
		525	0.36026	0.340124	0.380073	0.370531	0.36378	0.325066	0.444079	0.521787	0.523222	0.204183	0.203478	0.205039	0.893697	0.914434	0.938278	0.387546	0.494575	0.509697
		530	0.327667	0.287774	0.332698	0.324404	0.307258	0.283778	0.384456	0.451561	0.453557	0.174135	0.166431	0.173993	0.782256	0.86184	0.835313	0.315416	0.442624	0.44169
		535	0.299992	0.232292	0.265097	0.288053	0.257377	0.247947	0.329462	0.384389	0.387765	0.149145	0.134061	0.14442	0.704378	0.7845	0.758997	0.261846	0.383533	0.382305
		540	0.261626	0.200627	0.233646	0.24912	0.223506	0.2074	0.281441	0.326628	0.331686	0.123758	0.109759	0.119547	0.593683	0.706464	0.688907	0.200817	0.342844	0.331686
		545	0.239032	0.18801	0.201445	0.212923	0.190299	0.185437	0.243387	0.281534	0.28547	0.106136	0.0943883	0.0998213	0.51721	0.62565	0.646842	0.175286	0.298565	0.291618
		550	0.199804	0.159282	0.184904	0.178351	0.175063	0.162793	0.210934	0.244485	0.244507	0.0888636	0.0794248	0.0846746	0.475984	0.54535	0.57008	0.156167	0.254208	0.256488
		555	0.174	0.145575	0.169495	0.137223	0.150089	0.143395	0.183557	0.212495	0.21236	0.0767551	0.065318	0.0708034	0.428281	0.476833	0.50017	0.168224	0.222724	0.227347
		560	0.143631	0.137557	0.145252	0.11482	0.134066	0.129179	0.15692	0.184019	0.183508	0.0638107	0.0553483	0.0602399	0.400936	0.420099	0.430762	0.160382	0.188114	0.198858
		565	0.135104	0.127425	0.121289	0.0892494	0.110365	0.110304	0.133432	0.158496	0.158085	0.053778	0.0476831	0.0501	0.375148	0.386786	0.39737	0.160368	0.166939	0.168659
		570	0.117835	0.125223	0.103766	0.0824501	0.101023	0.0887336	0.111199	0.134092	0.133065	0.0429421	0.0407464	0.0429163	0.348959	0.342583	0.367372	0.131986	0.14221	0.138663
		575	0.10024	0.117268	0.076717	0.0714132	0.0918337	0.0806588	0.0926577	0.111713	0.110763	0.0357094	0.0355997	0.0360951	0.32529	0.284162	0.317593	0.110949	0.116319	0.116896
		580	0.0899095	0.104009	0.0597398	0.0631193	0.0740748	0.0694877	0.0772671	0.0922234	0.0915148	0.0305658	0.0294481	0.0302106	0.286273	0.232768	0.27001	0.0824628	0.0940774	0.0940382
		585	0.0778273	0.0880971	0.0475444	0.0528429	0.0513099	0.064008	0.0647087	0.0764024	0.0764111	0.0267094	0.0233528	0.0240282	0.236131	0.204821	0.229522	0.0654694	0.0811055	0.0783895
		590	0.0659564	0.0700156	0.0416417	0.0528394	0.0368916	0.0505753	0.0542664	0.0634031	0.0640211	0.0213303	0.0183643	0.0185775	0.20027	0.176462	0.18777	0.0434041	0.071509	0.0655047
		595	0.0575374	0.0536579	0.0367353	0.0520542	0.0326422	0.0401427	0.045484	0.0530528	0.0528943	0.0186128	0.0150429	0.01548	0.165619	0.157055	0.159513	0.0512465	0.0599707	0.0592126
		600	0.0496868	0.037239	0.0334841	0.0520208	0.0309017	0.0260911	0.0373948	0.0438242	0.0436654	0.0154689	0.0133106	0.0135146	0.147943	0.135962	0.14049	0.0488821	0.0500675	0.0510294
		605	0.038586	0.0320749	0.0262409	0.0438078	0.0272482	0.021215	0.0308768	0.0358567	0.0356635	0.013462	0.0114366	0.0117345	0.109799	0.109508	0.116906	0.047208	0.0358548	0.0440362
		610	0.027975	0.0211781	0.0235813	0.0405525	0.0255336	0.0204089	0.0251537	0.0290781	0.0291776	0.0108161	0.00960612	0.00966651	0.0950332	0.0912666	0.0960627	0.031302	0.030112	0.0362929
		615	0.0176441	0.0202371	0.0214001	0.0247674	0.0212198	0.0245956	0.0206385	0.0237633	0.0235173	0.00894457	0.00797164	0.00785778	0.0716292	0.0815362	0.0760382	0.0225662	0.025431	0.0308439
		620	0.0121313	0.0223549	0.0186225	0.0162781	0.0182874	0.0227636	0.016832	0.0198273	0.0193573	0.0072835	0.00653092	0.0064625	0.0564151	0.0720888	0.0593673	0.0140288	0.024392	0.0238895
		625	0.0117119	0.0212339	0.0152615	0.012102	0.0171399	0.0215945	0.0136863	0.0163797	0.015882	0.0063226	0.00548436	0.00494819	0.0418445	0.0655148	0.0531308	0.0140288	0.0228588	0.0192802
		630	0.0102703	0.0164207	0.0131803	0.010514	0.0139514	0.0173392	0.0109914	0.013178	0.013163	0.00528958	0.00412538	0.00402517	0.0341654	0.0666613	0.0555002	0.0131534	0.0198994	0.0145728
		635	0.0102572	0.0116219	0.0141553	0.00988373	0.0123264	0.0184634	0.00887679	0.0105988	0.0108724	0.0044808	0.00337924	0.00325576	0.0345371	0.0571334	0.0430997	0.015915	0.0187679	0.0128933
		640	0.00908416	0.00870517	0.0208544	0.0108168	0.0123755	0.016213	0.00719622	0.00845753	0.00885685	0.00401459	0.00302939	0.00312299	0.0343187	0.0531671	0.0330887	0.0233964	0.0163991	0.0105849
		645	0.00951666	0.00761297	0.0293627	0.00796649	0.00798847	0.0109819	0.00595017	0.00716507	0.00731756	0.00393159	0.00252157	0.00276756	0.0288091	0.0408315	0.0230727	0.0192451	0.0143693	0.00692111
		650	0.00795049	0.00939611	0.0381856	0.00546651	0.00136126	0.00607501	0.00485837	0.00624975	0.00594647	0.00404407	0.00251719	0.00204159	0.0238129	0.0283032	0.0229274	0.00350608	0.010151	0.00156412
		655							0.00403075	0.00526854	0.00494419
		660							0.00337919	0.00437464	0.00388211
		665							0.00276057	0.00337149	0.0032684
		670							0.00228864	0.00264545	0.00266539
		675							0.00195356	0.00211859	0.00227253
		680							0.00163492	0.00177126	0.00202376
		685							0.00128015	0.00146429	0.001755
		690							0.00084376	0.00138896	0.00147085
		695							0.000628012	0.00128037	0.00115576
		700							0.000509737	0.00113525	0.000875571
		705							0.000555666	0.000882282	0.00069711
		710							0.000592811	0.00067174	0.000642456
		715							0.000638023	0.000568209	0.000625465
		720							0.00054168	0.000573623	0.000513102
		725							0.000460059	0.000532979	0.000489213
		730							0.000372211	0.000476398	0.000424361
		735							0.000312045	0.000409416	0.000377521
		740							0.000263525	0.00033571	0.000326071
		745							0.000207289	0.000266957	0.000292229
		750							0.000108435	0.000177557	0.000283841
		400
		405
		410
		415
		420
		425
		430
		435
		440
		445
		450
		455
		460
		465
		470
		475
		480
		485
		490
		495
		500
		505
		510
		515
		520
		525
		530
		535
		540
		545
		550
		555
		560
		565
		570
		575
		580
		585
		590
		595
		600
		605
		610
		615
		620
		625
		630
		635
		640
		645
		650
		400
		405
		410
		415
		420
		425
		430
		435
		440
		445
		450
		455
		460
		465
		470
		475
		480
		485
		490
		495
		500
		505
		510
		515
		520
		525
		530
		535
		540
		545
		550
		555
		560
		565
		570
		575
		580
		585
		590
		595
		600
		605
		610
		615
		620
		625
		630
		635
		640
		645
		650

## Sheet: SI Figure 3 
		Wavelength (nm)	5	5	10	10	15	15	20	20	25	30	30	35	35	40	40	45	45	50	50
		400	0.498858	0.488942	0.496218	0.501466	0.510004	0.511223	0.534264	0.530918	0.546643	0.565679	0.564927	0.592785	0.577588	0.609908	0.61353	0.628628	0.626802	0.668728	0.670416
		401.06	0.511879	0.503343	0.50872	0.506506	0.519974	0.524765	0.548601	0.546663	0.554517	0.585778	0.571394	0.588176	0.589872	0.626664	0.605077	0.634801	0.63175	0.666114	0.672414
		401.96	0.511566	0.511411	0.510828	0.51359	0.532341	0.535036	0.55568	0.549879	0.567035	0.582996	0.577199	0.600565	0.596614	0.627169	0.618421	0.641151	0.638472	0.667027	0.670389
		403.03	0.522245	0.526357	0.531231	0.527046	0.545613	0.538453	0.563817	0.560227	0.581717	0.582021	0.597881	0.605641	0.610957	0.63996	0.632843	0.65157	0.642364	0.682432	0.692301
		403.93	0.541721	0.528259	0.541709	0.536776	0.55332	0.555911	0.577528	0.569126	0.591114	0.602689	0.606789	0.617744	0.617383	0.644364	0.647947	0.64672	0.64963	0.681192	0.678828
		405	0.554678	0.556728	0.55326	0.553583	0.561881	0.572009	0.590555	0.591606	0.597678	0.612399	0.617866	0.620151	0.627621	0.659332	0.644635	0.670938	0.659716	0.687429	0.706496
		406.06	0.570567	0.567086	0.578488	0.572163	0.58607	0.579051	0.606927	0.603127	0.62691	0.629877	0.622245	0.651018	0.642228	0.669429	0.663644	0.682753	0.681099	0.704972	0.708666
		406.96	0.590379	0.585655	0.59548	0.589606	0.594332	0.59756	0.619926	0.609826	0.638179	0.633872	0.643127	0.64396	0.653837	0.675633	0.667574	0.690147	0.694188	0.706517	0.712642
		408.03	0.613679	0.593371	0.603051	0.604329	0.609859	0.610978	0.634579	0.62582	0.641547	0.652324	0.653537	0.665565	0.671342	0.695493	0.685484	0.700533	0.70338	0.728591	0.733822
		408.93	0.620865	0.616094	0.624348	0.62273	0.629491	0.622698	0.652801	0.642006	0.659244	0.659862	0.664931	0.682687	0.680691	0.69599	0.707691	0.718234	0.701269	0.735608	0.735919
		410	0.637778	0.64209	0.633701	0.637887	0.646783	0.647352	0.667884	0.668462	0.676289	0.678646	0.674705	0.698283	0.695554	0.716004	0.708218	0.727313	0.72134	0.752789	0.756528
		411.06	0.660974	0.655619	0.659354	0.660433	0.669196	0.668289	0.68137	0.682701	0.691645	0.697907	0.702112	0.722387	0.715301	0.730821	0.728681	0.740989	0.730962	0.74144	0.754769
		411.96	0.675548	0.671563	0.686287	0.677958	0.685321	0.68429	0.69452	0.693587	0.70483	0.723875	0.712074	0.723835	0.73502	0.74941	0.73534	0.750868	0.737136	0.768058	0.770593
		413.03	0.696787	0.70816	0.698192	0.698545	0.70684	0.709613	0.712889	0.714682	0.732336	0.732208	0.738494	0.73988	0.744037	0.755938	0.758725	0.759078	0.741311	0.772841	0.78016
		413.93	0.722642	0.726159	0.721843	0.721065	0.732356	0.729018	0.732689	0.740155	0.742829	0.754405	0.753969	0.749791	0.755679	0.769602	0.771526	0.776888	0.769925	0.779605	0.79563
		415	0.745971	0.747752	0.754431	0.74731	0.747813	0.750112	0.760747	0.754436	0.772571	0.777077	0.760253	0.774106	0.778406	0.784113	0.7785	0.789551	0.781636	0.813581	0.820389
		416.06	0.775229	0.771608	0.778711	0.770174	0.774355	0.774965	0.775846	0.774473	0.797229	0.777694	0.785215	0.808246	0.801052	0.815079	0.794302	0.804365	0.808757	0.813624	0.834263
		416.96	0.794495	0.798273	0.786497	0.787901	0.802558	0.787764	0.793895	0.793056	0.79981	0.800485	0.797342	0.813348	0.808392	0.818424	0.825543	0.828689	0.812565	0.83768	0.846837
		418.03	0.822926	0.818666	0.826663	0.807081	0.819658	0.815861	0.823929	0.825407	0.827203	0.824743	0.829445	0.828354	0.83787	0.828037	0.840322	0.837437	0.838487	0.857157	0.863646
		418.93	0.840551	0.852704	0.840821	0.835418	0.849595	0.843627	0.843594	0.842495	0.859314	0.845548	0.847517	0.848204	0.852084	0.858742	0.859955	0.858635	0.865394	0.877044	0.882019
		420	0.862281	0.877861	0.865032	0.880818	0.873332	0.881059	0.865984	0.869452	0.87325	0.868498	0.870603	0.868485	0.881083	0.868455	0.880863	0.885271	0.871034	0.88345	0.884343
		421.04	0.882028	0.896441	0.888034	0.89207	0.897482	0.895464	0.895894	0.889354	0.894372	0.892368	0.885412	0.895704	0.892053	0.890331	0.88817	0.886993	0.886534	0.900055	0.906606
		421.94	0.911983	0.916437	0.910256	0.91759	0.917779	0.909882	0.906249	0.905386	0.907921	0.905376	0.898814	0.906198	0.919628	0.898817	0.905733	0.912216	0.90399	0.902922	0.91601
		422.98	0.922234	0.931121	0.926044	0.930631	0.920338	0.921219	0.92407	0.915437	0.925835	0.91883	0.928082	0.913346	0.91882	0.924521	0.915574	0.911285	0.910982	0.922051	0.925935
		424.02	0.945721	0.960968	0.94118	0.945816	0.941738	0.95373	0.946376	0.925136	0.954087	0.93556	0.929345	0.92462	0.920306	0.928195	0.925151	0.931286	0.916926	0.914096	0.937777
		425.07	0.950912	0.958788	0.95394	0.956591	0.95461	0.955311	0.942129	0.95639	0.949267	0.939487	0.943749	0.931802	0.940449	0.933989	0.940142	0.932325	0.931853	0.932733	0.930211
		425.97	0.962723	0.976236	0.973811	0.969975	0.965048	0.965494	0.948264	0.957691	0.965385	0.950689	0.957018	0.929315	0.947418	0.945909	0.937094	0.944647	0.92838	0.94044	0.949253
		427.01	0.966908	0.978163	0.970415	0.962467	0.962455	0.96016	0.960329	0.965442	0.948248	0.949397	0.954537	0.945733	0.938721	0.938721	0.938156	0.92697	0.926614	0.949077	0.953947
		428.05	0.973702	0.989736	0.972218	0.977463	0.97876	0.976325	0.962118	0.953487	0.953704	0.955605	0.95482	0.938121	0.943979	0.942081	0.93263	0.940125	0.929328	0.925336	0.945369
		428.95	0.98266	0.989224	0.974725	0.976344	0.967434	0.983058	0.963231	0.9657	0.975086	0.957574	0.958021	0.951736	0.940468	0.948392	0.931616	0.938248	0.940936	0.937665	0.951982
		430	0.988456	0.986366	0.975775	0.978905	0.987918	0.984288	0.969591	0.968433	0.959464	0.95955	0.958585	0.955359	0.950666	0.955941	0.947307	0.938415	0.934305	0.946658	0.947827
		431.06	0.981071	1.00946	0.984118	0.990292	0.974029	0.991707	0.982058	0.984966	0.972423	0.961136	0.960816	0.959235	0.964767	0.963039	0.95238	0.935331	0.938108	0.933561	0.9377
		431.96	0.99172	0.998629	0.974654	0.986535	1.00235	0.989028	0.980551	0.975641	0.969336	0.961219	0.969569	0.951984	0.970029	0.950791	0.9413	0.929949	0.937587	0.949311	0.946532
		433.03	0.994269	0.999685	0.987852	0.984392	0.984757	0.990544	0.975787	0.981231	0.971042	0.967346	0.977183	0.954146	0.962748	0.95851	0.960857	0.947525	0.940608	0.940532	0.959945
		433.93	0.988166	0.996234	0.991914	0.996234	0.99301	0.983438	0.973963	0.982344	0.987065	0.965615	0.97388	0.951288	0.973113	0.953526	0.956973	0.936342	0.947147	0.94629	0.946408
		435	0.98503	0.999713	0.996402	0.983693	0.9875	0.99293	0.991421	0.982704	0.979608	0.971918	0.978678	0.967128	0.956927	0.95531	0.950849	0.947776	0.937835	0.942777	0.956582
		436.06	0.988847	1.00687	0.994692	0.99299	0.978384	0.994148	0.999366	0.983562	0.977646	0.978295	0.986142	0.960164	0.970446	0.9729	0.968068	0.94569	0.949136	0.953629	0.964028
		436.96	0.997328	1.00006	1.00044	0.999557	0.991622	0.993423	0.980563	0.991047	0.979671	0.966347	0.992608	0.969192	0.970029	0.957175	0.94897	0.955089	0.947018	0.94816	0.949595
		438.03	0.991232	1.00825	0.989107	0.996411	0.996288	0.987898	0.990104	0.990678	0.990177	0.975629	0.989428	0.970092	0.965286	0.945964	0.959462	0.942064	0.939933	0.944497	0.948425
		438.93	0.980417	1.00824	0.995441	0.999569	0.998472	0.996881	0.982874	0.993601	0.984264	0.964375	0.983362	0.962745	0.969989	0.96706	0.967762	0.945052	0.953411	0.95763	0.961946
		440	0.989135	0.996706	0.990567	0.993104	0.988153	0.99218	0.989596	0.979124	0.97742	0.971375	0.981592	0.969453	0.967246	0.976418	0.964388	0.95531	0.949213	0.950744	0.95063
		441.06	0.97684	0.994363	1.0003	0.993296	0.982907	0.98536	0.991018	0.980624	0.99779	0.975359	0.979223	0.973617	0.967435	0.97509	0.961355	0.952257	0.950594	0.965845	0.955915
		441.96	0.978972	0.997891	1.00623	0.990423	0.975516	0.992314	0.981398	0.981445	0.985272	0.977455	0.977821	0.969682	0.975747	0.966979	0.964777	0.967772	0.960342	0.968704	0.972044
		443.03	0.980312	0.999694	0.994427	0.983002	0.981903	0.99031	0.990006	0.990861	0.992	0.976325	0.992681	0.964457	0.968238	0.980323	0.973359	0.969923	0.961645	0.961341	0.974722
		443.93	0.984823	0.997521	0.984612	0.995306	0.986261	0.984497	0.986162	0.982145	0.987587	0.991484	0.99014	0.986093	0.972464	0.979292	0.962891	0.97188	0.962696	0.957236	0.971911
		445	0.981683	0.993377	0.990209	0.994516	0.986575	0.992736	0.987357	0.987792	0.980609	0.986771	0.991572	0.976362	0.982698	0.972852	0.974273	0.957796	0.947502	0.95836	0.97605
		446.06	0.992302	1.0077	0.987644	0.993454	0.985653	0.988573	0.979345	0.987988	0.985205	0.980889	0.993198	0.988106	0.988923	0.974275	0.96921	0.965981	0.961347	0.979014	0.978091
		446.96	0.971175	0.989783	0.984909	0.986246	0.98161	0.995776	1.00767	0.992329	0.988821	0.988903	0.979393	0.981204	0.988379	0.978809	0.975709	0.975575	0.968574	0.977625	0.966024
		448.03	0.971891	0.994956	0.99195	0.979123	0.986176	1.00142	0.989233	0.98396	1	0.981659	0.983919	0.98156	0.981659	0.980888	0.974079	0.971614	0.980053	0.985852	0.971084
		448.93	0.977713	0.990742	0.986276	0.989141	0.992003	1.00087	0.99964	0.993646	0.994258	0.990466	0.995307	0.98322	0.990592	0.977705	0.975836	0.982356	0.960331	0.969647	0.997004
		450	0.989571	0.995652	0.983876	0.984392	0.991561	1.00844	0.984989	0.987928	0.995828	0.992413	0.984683	0.998785	0.991842	0.985673	0.979524	0.975781	0.963684	0.974686	0.995367
		451.04	0.978259	0.989144	0.986788	0.982601	0.971254	0.986934	0.990513	0.996812	0.995941	1	0.993208	0.987779	0.991825	0.990155	0.971514	0.971761	0.975107	0.985557	0.982707
		451.94	0.98157	1.00167	0.97506	0.977069	0.990112	0.98957	0.985106	0.983079	0.995854	0.992993	0.987015	0.992387	0.990543	0.983552	0.989078	0.98657	0.981926	0.982451	0.976152
		452.98	0.969578	0.987583	0.984735	0.981511	0.987705	0.990923	0.995018	0.989665	0.987825	0.991123	0.993866	0.996128	0.995075	0.989697	0.974205	0.991268	0.986907	0.999152	0.99459
		454.02	0.967861	0.980225	0.98401	0.98647	0.981086	0.989297	0.995583	0.991434	0.998604	0.997503	1.00299	0.984352	1.00971	0.982165	0.987612	0.997882	0.968301	0.986111	1.00156
		455.07	0.962794	0.974422	0.979144	0.983112	0.983972	0.996572	0.981419	0.986177	0.994879	0.985018	1.00352	1.00522	0.994784	0.992313	0.993231	0.981794	0.981162	0.991336	0.98868
		455.97	0.963649	0.978827	0.976894	0.983792	0.974579	0.993356	0.99311	0.980301	0.988009	0.982662	1.00427	0.990324	0.988161	1.00504	0.994958	0.988133	0.985512	1.00297	0.994141
		457.01	0.956055	0.962936	0.964471	0.976766	0.969694	0.973069	0.987045	0.978214	0.982108	0.982492	0.98919	0.98901	0.995552	0.989344	0.996935	1.00664	0.993356	0.990071	0.999533
		458.05	0.942514	0.966396	0.964993	0.97201	0.971395	0.977374	0.984333	0.968345	0.993942	0.979412	0.994081	0.986293	0.987083	0.990329	0.995645	0.989206	0.977107	0.989809	1.00738
		458.95	0.946432	0.961629	0.954713	0.961011	0.971143	0.972271	0.98107	0.968287	0.990038	0.990197	0.984807	0.992826	0.993998	0.990945	0.988988	0.986403	0.990577	0.998498	1.0015
		460	0.9424	0.944187	0.951547	0.94969	0.949457	0.951283	0.9669	0.972614	0.97746	0.986648	0.974163	0.983695	0.986815	0.975796	0.983421	0.989396	0.973645	0.989792	0.993838
		461.04	0.92453	0.939796	0.935666	0.941421	0.963939	0.956621	0.960999	0.954638	0.966297	0.964396	0.963271	0.976688	0.979991	0.993168	0.988259	0.982607	0.965256	0.990585	0.985613
		461.94	0.919926	0.925302	0.938912	0.935008	0.944872	0.95067	0.9563	0.946197	0.96429	0.966656	0.974911	0.963567	0.979323	0.962553	0.989117	0.969524	0.96853	0.9862	0.983926
		462.98	0.904269	0.918315	0.92631	0.930382	0.938377	0.937491	0.950034	0.944049	0.976076	0.960206	0.957985	0.964988	0.972987	0.972452	0.961568	0.977884	0.957486	0.967104	0.987592
		464.02	0.893762	0.923244	0.912907	0.927141	0.924577	0.931882	0.934056	0.93966	0.95752	0.94759	0.963523	0.964149	0.963001	0.967089	0.962342	0.967151	0.962952	0.98029	0.986633
		465.07	0.8753	0.895485	0.900475	0.899697	0.902511	0.917715	0.927071	0.916427	0.928174	0.938346	0.941384	0.959938	0.9587	0.972684	0.959918	0.955769	0.949359	0.956227	0.97659
		465.97	0.873337	0.888127	0.891302	0.898331	0.895413	0.910499	0.914568	0.925507	0.924155	0.930791	0.93778	0.945392	0.956898	0.958031	0.95794	0.954129	0.948156	0.953489	0.957004
		467.01	0.854185	0.875545	0.891108	0.886115	0.889597	0.893263	0.910755	0.90718	0.914579	0.924166	0.929411	0.934176	0.943744	0.953158	0.931701	0.955581	0.94447	0.965506	0.970557
		468.05	0.84033	0.862281	0.872387	0.858015	0.87666	0.875164	0.899397	0.884607	0.906603	0.917681	0.922751	0.935063	0.928771	0.943325	0.930637	0.93463	0.927759	0.946345	0.959765
		468.95	0.837635	0.845605	0.848582	0.851436	0.860414	0.871444	0.881626	0.883079	0.895927	0.918589	0.916059	0.924867	0.921711	0.935418	0.933826	0.931941	0.93246	0.943544	0.945526
		470	0.824783	0.838441	0.834103	0.843754	0.858152	0.859776	0.867045	0.874595	0.889683	0.90132	0.907092	0.916267	0.89837	0.914241	0.921488	0.935999	0.917881	0.943342	0.931092
		471.06	0.80599	0.82204	0.832538	0.833225	0.843561	0.835948	0.859484	0.860753	0.873848	0.884684	0.899614	0.906536	0.907753	0.920459	0.902516	0.908546	0.903012	0.933273	0.929612
		471.96	0.795971	0.804232	0.817813	0.823937	0.833504	0.830968	0.843728	0.846714	0.865603	0.872238	0.888312	0.890694	0.889956	0.911122	0.901138	0.912552	0.903968	0.93001	0.931934
		473.03	0.77901	0.801738	0.803663	0.801728	0.821994	0.825067	0.837938	0.826808	0.859528	0.862927	0.877963	0.890042	0.888743	0.897306	0.881649	0.896725	0.883832	0.891506	0.91874
		473.93	0.7633	0.778572	0.787577	0.782231	0.802678	0.810844	0.827338	0.82302	0.84268	0.846037	0.852871	0.86655	0.875185	0.884913	0.884635	0.884456	0.88962	0.902056	0.916219
		475	0.75563	0.76103	0.779997	0.785671	0.789793	0.795712	0.815459	0.798822	0.827961	0.848543	0.839663	0.858594	0.860327	0.878877	0.88191	0.876565	0.882799	0.894279	0.909427
		476.06	0.74486	0.751014	0.759495	0.766137	0.783028	0.785914	0.805647	0.798433	0.826726	0.842315	0.842854	0.855915	0.860047	0.857916	0.861585	0.879381	0.875604	0.878236	0.889278
		476.96	0.744639	0.745579	0.749612	0.749079	0.769849	0.770805	0.785355	0.779846	0.820921	0.81863	0.83357	0.831404	0.842537	0.846096	0.858137	0.861022	0.849969	0.861662	0.867273
		478.03	0.722589	0.726821	0.745223	0.744902	0.758932	0.754698	0.767948	0.772756	0.793473	0.811395	0.814332	0.84183	0.817254	0.847284	0.848746	0.852325	0.858439	0.863531	0.883756
		478.93	0.707616	0.709333	0.725219	0.730554	0.739979	0.73873	0.760817	0.763584	0.786966	0.805101	0.804273	0.824549	0.828459	0.836637	0.826448	0.855929	0.832383	0.867871	0.861699
		480	0.696629	0.695226	0.707367	0.709599	0.723025	0.733286	0.75289	0.748761	0.776207	0.794794	0.789499	0.804076	0.821663	0.82362	0.824442	0.83559	0.824882	0.851685	0.856487
		481.04	0.67693	0.684054	0.70316	0.699416	0.716485	0.718913	0.73838	0.735522	0.760198	0.780541	0.774275	0.791632	0.801371	0.816173	0.806147	0.827089	0.80995	0.838583	0.854177
		481.94	0.673258	0.665083	0.685489	0.692043	0.710738	0.710228	0.736741	0.726219	0.750135	0.759761	0.769459	0.787337	0.782167	0.820417	0.801203	0.824446	0.826429	0.836089	0.838854
		482.98	0.650396	0.665554	0.66593	0.671456	0.684438	0.694778	0.710675	0.711011	0.735493	0.769629	0.761393	0.765537	0.782654	0.785236	0.785182	0.820068	0.795205	0.813953	0.830942
		484.02	0.645237	0.651626	0.652078	0.662897	0.688106	0.676122	0.701508	0.709267	0.720953	0.756206	0.739002	0.761918	0.773684	0.793934	0.78192	0.806676	0.787207	0.812572	0.811783
		485.07	0.638501	0.628895	0.655282	0.643174	0.666454	0.669469	0.693843	0.68914	0.715344	0.733967	0.733653	0.753805	0.753849	0.779859	0.775169	0.783749	0.766807	0.800819	0.821775
		485.97	0.628189	0.635275	0.636046	0.633658	0.65594	0.660523	0.681682	0.679629	0.713106	0.729958	0.723364	0.748655	0.74347	0.766254	0.760375	0.78436	0.781765	0.805494	0.798228
		487.01	0.603935	0.60948	0.632351	0.621793	0.64704	0.65735	0.667012	0.671337	0.694963	0.719396	0.711133	0.742857	0.744735	0.748996	0.747052	0.774032	0.771284	0.790379	0.79141
		488.05	0.589818	0.592736	0.605736	0.615054	0.633209	0.636334	0.653765	0.651879	0.693342	0.703101	0.701179	0.727151	0.720133	0.74705	0.742897	0.753766	0.75738	0.782156	0.789365
		488.95	0.588373	0.578311	0.60072	0.604579	0.623588	0.625729	0.636808	0.644062	0.683353	0.693296	0.687492	0.716221	0.715111	0.723093	0.731828	0.747651	0.744657	0.770887	0.771616
		490	0.570013	0.57374	0.586891	0.592867	0.608138	0.614501	0.640419	0.623264	0.67187	0.689384	0.687519	0.698952	0.694199	0.719679	0.72583	0.737108	0.740217	0.764246	0.751362
		491.04	0.560984	0.561048	0.579306	0.577751	0.606886	0.605401	0.632517	0.627001	0.659926	0.662841	0.674154	0.693422	0.693661	0.716741	0.717216	0.718763	0.727738	0.759448	0.752303
		491.94	0.557402	0.556355	0.576264	0.565265	0.586671	0.597029	0.615879	0.611147	0.650428	0.658502	0.660474	0.696075	0.688031	0.711793	0.700316	0.722552	0.710942	0.734655	0.748565
		492.98	0.54029	0.548886	0.573526	0.557545	0.580913	0.584843	0.606541	0.602949	0.632247	0.657076	0.661436	0.678661	0.675566	0.71208	0.688894	0.712234	0.707974	0.729712	0.747947
		494.02	0.524257	0.538093	0.550727	0.558611	0.580552	0.576364	0.597893	0.585409	0.632453	0.649018	0.6543	0.682041	0.671462	0.698525	0.675373	0.714863	0.701962	0.719998	0.730948
		495.07	0.524795	0.53407	0.548345	0.544403	0.565674	0.567851	0.597497	0.587757	0.609098	0.646797	0.640945	0.664614	0.669424	0.684144	0.691114	0.696152	0.690169	0.705395	0.720087
		495.97	0.5144	0.514206	0.533998	0.534178	0.556089	0.555157	0.579332	0.585975	0.617512	0.634382	0.643358	0.667376	0.664941	0.690189	0.674431	0.691719	0.690107	0.700955	0.724289
		497.01	0.505531	0.500866	0.523852	0.516776	0.545628	0.544714	0.570712	0.56733	0.603077	0.617758	0.630801	0.652824	0.644817	0.667439	0.664403	0.691845	0.679385	0.696914	0.711537
		498.05	0.489347	0.495965	0.503526	0.513927	0.532783	0.540329	0.560682	0.56135	0.590605	0.604972	0.612416	0.641217	0.641636	0.649308	0.653371	0.668479	0.662956	0.681039	0.692207
		498.95	0.485227	0.483297	0.504846	0.502439	0.519244	0.527424	0.552374	0.554781	0.583216	0.605941	0.601903	0.624573	0.632103	0.648061	0.644424	0.662894	0.650582	0.681123	0.684297
		500	0.477912	0.471647	0.495487	0.501209	0.51325	0.51407	0.547807	0.538863	0.575758	0.593607	0.598165	0.611928	0.616525	0.633382	0.642379	0.647883	0.64211	0.660555	0.673195
		501.02	0.461448	0.466204	0.478162	0.482639	0.497307	0.508301	0.535484	0.523048	0.555452	0.573098	0.585345	0.602442	0.604159	0.626251	0.620801	0.626496	0.650466	0.643245	0.648191
		502.05	0.453763	0.45129	0.473876	0.463865	0.492551	0.488304	0.516741	0.52061	0.542224	0.565569	0.568889	0.6057	0.590586	0.619851	0.62392	0.634955	0.614302	0.638121	0.643559
		502.94	0.44508	0.446605	0.463276	0.467162	0.479472	0.484378	0.51496	0.515804	0.531659	0.557609	0.560215	0.586082	0.58273	0.610634	0.604063	0.615127	0.615524	0.634338	0.630354
		503.97	0.42872	0.429899	0.455206	0.463131	0.47302	0.479879	0.497576	0.498527	0.53619	0.543322	0.556884	0.582551	0.581186	0.599613	0.592385	0.601562	0.618467	0.633332	0.62002
		505	0.431403	0.426429	0.443824	0.447584	0.464141	0.462197	0.493653	0.487937	0.521458	0.543403	0.549816	0.561727	0.572053	0.589647	0.578137	0.599491	0.596397	0.603524	0.613358
		506.02	0.416962	0.411744	0.439935	0.434046	0.447018	0.466563	0.48993	0.485571	0.516201	0.530909	0.535377	0.552743	0.557503	0.574785	0.581386	0.599621	0.590517	0.607373	0.603862
		507.05	0.398907	0.409104	0.423806	0.424859	0.452424	0.452791	0.471956	0.471217	0.493201	0.522495	0.521487	0.546228	0.543666	0.57027	0.563896	0.585896	0.569969	0.599176	0.596371
		507.94	0.394778	0.399529	0.416561	0.415345	0.438732	0.437531	0.468399	0.464301	0.498555	0.516475	0.515968	0.545308	0.541921	0.554171	0.568583	0.574066	0.555733	0.584798	0.589718
		508.97	0.388525	0.387838	0.405595	0.414489	0.431616	0.429447	0.458635	0.451198	0.486726	0.498277	0.511167	0.530315	0.527098	0.549298	0.538363	0.557364	0.555655	0.580931	0.579604
		510	0.374663	0.385491	0.392432	0.396086	0.422212	0.418616	0.441215	0.44216	0.472266	0.487577	0.495794	0.520137	0.515192	0.538738	0.537738	0.547007	0.557741	0.559427	0.573334
		511.04	0.372816	0.374036	0.386135	0.385022	0.411794	0.416233	0.437504	0.435256	0.464951	0.477431	0.48285	0.505889	0.507511	0.521036	0.529966	0.534803	0.538962	0.555935	0.551719
		511.94	0.365146	0.358902	0.379269	0.382423	0.402687	0.398533	0.42887	0.428219	0.460816	0.467125	0.479554	0.492646	0.497744	0.510375	0.52059	0.527739	0.535581	0.543038	0.545759
		512.98	0.360333	0.352281	0.371958	0.377352	0.393578	0.397074	0.426334	0.417597	0.446868	0.468683	0.472094	0.485909	0.493596	0.512059	0.506072	0.529541	0.512782	0.544758	0.538693
		514.02	0.348393	0.349147	0.365616	0.367449	0.383002	0.391433	0.419043	0.411539	0.446202	0.454704	0.463211	0.475216	0.483514	0.49814	0.501853	0.510198	0.511301	0.523285	0.541853
		515.07	0.341649	0.34364	0.363627	0.358817	0.38039	0.385104	0.410669	0.399421	0.433037	0.441289	0.453108	0.475637	0.470241	0.496915	0.489496	0.4988	0.497875	0.512732	0.520363
		515.97	0.340903	0.335627	0.352085	0.352044	0.368111	0.367424	0.395539	0.395803	0.427088	0.440382	0.441565	0.460681	0.464462	0.483771	0.475001	0.492436	0.490977	0.50685	0.504915
		517.01	0.327308	0.322487	0.342533	0.350225	0.361996	0.359697	0.388481	0.383464	0.421154	0.431819	0.436721	0.449997	0.46269	0.476925	0.469644	0.489092	0.479104	0.504411	0.50672
		518.05	0.321461	0.328643	0.339995	0.337921	0.359495	0.358892	0.381465	0.384011	0.414152	0.421962	0.429574	0.450856	0.456565	0.472076	0.467694	0.472762	0.479509	0.496763	0.500527
		518.95	0.314675	0.318662	0.336757	0.335065	0.355407	0.352425	0.375644	0.382299	0.398494	0.413032	0.425195	0.439083	0.440206	0.458522	0.463061	0.47659	0.479222	0.492663	0.49675
		520	0.31055	0.313354	0.327652	0.325008	0.343497	0.345566	0.372889	0.367003	0.395645	0.419533	0.405386	0.435197	0.434386	0.451017	0.462229	0.461825	0.455219	0.473527	0.479442
		521.02	0.303983	0.299656	0.320176	0.322448	0.340374	0.344908	0.363373	0.361589	0.388205	0.402249	0.407189	0.429097	0.42836	0.441567	0.455573	0.455958	0.457726	0.474814	0.466954
		522.05	0.304186	0.299689	0.312325	0.312528	0.327954	0.33628	0.356954	0.359791	0.385775	0.396515	0.400399	0.428812	0.419472	0.433362	0.433766	0.449224	0.440975	0.46679	0.456604
		522.94	0.297448	0.288338	0.311632	0.312676	0.328964	0.325164	0.348458	0.349063	0.370695	0.385156	0.391784	0.408501	0.411126	0.425814	0.436368	0.4416	0.437701	0.446928	0.456621
		523.97	0.283805	0.284348	0.304118	0.29403	0.315543	0.319166	0.34128	0.335222	0.367562	0.373413	0.382378	0.397098	0.396514	0.411549	0.415618	0.427387	0.42374	0.441811	0.447461
		525	0.276969	0.273524	0.290032	0.295673	0.312246	0.307754	0.33514	0.331003	0.34381	0.369029	0.366932	0.386968	0.401634	0.407477	0.401037	0.42445	0.415149	0.433478	0.434816
		526.02	0.259788	0.269894	0.282858	0.285494	0.309023	0.297316	0.327665	0.321588	0.341445	0.355226	0.359528	0.378179	0.3854	0.407799	0.397062	0.410633	0.402323	0.411569	0.426129
		527.05	0.262255	0.265027	0.277043	0.273002	0.289396	0.295946	0.315669	0.311225	0.342787	0.347066	0.354436	0.376559	0.37749	0.386078	0.388595	0.399867	0.39298	0.410396	0.416251
		527.94	0.255641	0.256041	0.27036	0.265011	0.288822	0.284523	0.305279	0.304342	0.330309	0.345301	0.351498	0.361276	0.368347	0.380614	0.377624	0.389187	0.387581	0.405282	0.404312
		528.97	0.248826	0.255575	0.261159	0.261787	0.283366	0.279796	0.300089	0.303217	0.32474	0.339134	0.332977	0.356168	0.353807	0.376005	0.371753	0.386134	0.375261	0.393242	0.404828
		530	0.246821	0.246548	0.258396	0.253525	0.271547	0.277072	0.290443	0.289807	0.31395	0.330422	0.333189	0.35101	0.353037	0.363636	0.363279	0.377295	0.3665	0.374002	0.3849
		531.04	0.239561	0.237126	0.248603	0.255018	0.261224	0.269358	0.289501	0.287457	0.304766	0.322185	0.322584	0.340112	0.343694	0.358926	0.359152	0.367207	0.364777	0.379485	0.379136
		531.94	0.234052	0.233603	0.242284	0.242963	0.264096	0.258782	0.28199	0.279204	0.305441	0.315856	0.314233	0.333727	0.33716	0.348157	0.349358	0.36163	0.356884	0.368106	0.376445
		532.98	0.230625	0.228296	0.242788	0.241829	0.253918	0.256026	0.276671	0.273759	0.297945	0.311834	0.306986	0.327099	0.327576	0.339667	0.337715	0.345573	0.352483	0.365176	0.361494
		534.02	0.218428	0.219882	0.235795	0.23788	0.253956	0.249002	0.269037	0.268429	0.287977	0.298331	0.29952	0.314534	0.318307	0.328962	0.332274	0.342309	0.335131	0.350857	0.35871
		535.07	0.21925	0.213091	0.230017	0.230057	0.244298	0.24111	0.261114	0.253653	0.270967	0.298728	0.29963	0.308935	0.312145	0.328199	0.328599	0.330811	0.337705	0.34648	0.345537
		535.97	0.213508	0.209272	0.221026	0.228193	0.234978	0.234424	0.254012	0.257587	0.271229	0.290681	0.28574	0.299454	0.297553	0.314889	0.326231	0.325958	0.322341	0.334748	0.34186
		537.01	0.20208	0.205147	0.217466	0.215368	0.231514	0.23058	0.24976	0.245793	0.266932	0.276681	0.280115	0.300111	0.294672	0.306688	0.305902	0.319702	0.318635	0.326797	0.331626
		538.05	0.197207	0.203063	0.210683	0.216237	0.223713	0.228098	0.242778	0.241964	0.268196	0.276644	0.274304	0.28959	0.289508	0.297764	0.300959	0.308903	0.313692	0.31013	0.323462
		538.95	0.194173	0.193468	0.210531	0.209971	0.219807	0.217282	0.236536	0.240036	0.25527	0.270488	0.265055	0.282871	0.276787	0.29617	0.296007	0.312199	0.301868	0.312728	0.320548
		540	0.192367	0.192922	0.202701	0.203531	0.218024	0.214982	0.2295	0.228811	0.245287	0.266948	0.26212	0.279292	0.276217	0.29825	0.288764	0.28906	0.298048	0.310031	0.310784
		541.02	0.187926	0.186851	0.202113	0.195633	0.2074	0.209536	0.225134	0.23064	0.23931	0.255778	0.251087	0.273184	0.273866	0.282101	0.283736	0.288836	0.290006	0.297315	0.299287
		542.05	0.177553	0.183475	0.192609	0.191135	0.205927	0.210756	0.216911	0.220281	0.241733	0.248678	0.24805	0.263034	0.265576	0.274909	0.278013	0.285676	0.279793	0.293057	0.290764
		542.94	0.176573	0.182095	0.189125	0.194975	0.200626	0.202342	0.215668	0.221073	0.230031	0.248834	0.238641	0.259594	0.257976	0.269294	0.269363	0.279769	0.278922	0.292916	0.296635
		543.97	0.178463	0.175173	0.181573	0.191098	0.201159	0.202486	0.208113	0.216324	0.22717	0.240007	0.243063	0.257096	0.258809	0.262344	0.266296	0.276248	0.274939	0.280204	0.278681
		545	0.174317	0.176129	0.185407	0.183635	0.194032	0.189343	0.206998	0.207836	0.228505	0.230528	0.237097	0.247275	0.245556	0.263908	0.25795	0.265522	0.266088	0.27758	0.282074
		546.02	0.170869	0.167062	0.182348	0.177069	0.194402	0.192676	0.204638	0.205899	0.219607	0.229735	0.231664	0.24395	0.247031	0.248365	0.25791	0.260349	0.265486	0.26991	0.270346
		547.05	0.167116	0.170356	0.178567	0.173722	0.188914	0.18527	0.199734	0.199671	0.217411	0.221097	0.225799	0.241945	0.238483	0.247638	0.25262	0.260088	0.265718	0.272079	0.276897
		547.94	0.161329	0.162839	0.172147	0.174378	0.187268	0.184868	0.19862	0.196036	0.215863	0.220785	0.230744	0.227163	0.233701	0.255197	0.245833	0.257173	0.2524	0.260587	0.265367
		548.97	0.165103	0.160612	0.16914	0.166848	0.182501	0.179658	0.19253	0.195869	0.219667	0.218841	0.216544	0.232201	0.231786	0.242877	0.241603	0.254163	0.252157	0.257741	0.267776
		550	0.156482	0.155859	0.165967	0.166671	0.174217	0.177962	0.195135	0.194222	0.205508	0.217214	0.218144	0.228394	0.227531	0.236198	0.240053	0.250107	0.245168	0.257356	0.256917
		551.02	0.154364	0.157313	0.163595	0.161269	0.176864	0.1807	0.190473	0.189126	0.199335	0.207165	0.214872	0.224317	0.228493	0.233278	0.23949	0.2424	0.237249	0.254196	0.259631
		552.05	0.150742	0.150411	0.160841	0.163448	0.17079	0.171833	0.186577	0.18723	0.202308	0.21277	0.207221	0.222923	0.220456	0.230862	0.231904	0.236951	0.244894	0.248413	0.252534
		552.94	0.150953	0.15109	0.157792	0.161945	0.173915	0.171672	0.181134	0.180524	0.194947	0.201936	0.203583	0.216631	0.217834	0.234375	0.232689	0.228794	0.234903	0.242754	0.247303
		553.97	0.148722	0.147925	0.158661	0.152276	0.166855	0.16636	0.178546	0.179229	0.194947	0.202164	0.198044	0.21018	0.215844	0.223094	0.215352	0.23107	0.224636	0.240406	0.237192
		555	0.146416	0.144701	0.153484	0.149732	0.158478	0.159313	0.170778	0.173681	0.185266	0.193407	0.193374	0.202999	0.205862	0.215663	0.212331	0.221028	0.219282	0.232056	0.232026
		556.02	0.138355	0.13858	0.147504	0.145088	0.157635	0.155545	0.167113	0.166455	0.180101	0.186536	0.188713	0.200618	0.194315	0.211917	0.212534	0.21435	0.214925	0.225689	0.230593
		557.05	0.133618	0.13491	0.142778	0.138556	0.152212	0.150237	0.160225	0.161168	0.17246	0.184954	0.180446	0.194045	0.194713	0.202703	0.202518	0.20866	0.206197	0.218877	0.213427
		557.94	0.130702	0.132143	0.137339	0.134276	0.15201	0.148146	0.156129	0.15958	0.170366	0.17911	0.177704	0.191229	0.188481	0.191534	0.193796	0.195887	0.208977	0.207937	0.216167
		558.97	0.127048	0.123748	0.135757	0.132942	0.140431	0.144611	0.153709	0.153898	0.163032	0.171881	0.17164	0.182284	0.179835	0.19404	0.187959	0.197611	0.196811	0.205841	0.207265
		560	0.123743	0.123171	0.130539	0.133797	0.136601	0.136655	0.148724	0.14646	0.160791	0.164905	0.164939	0.173916	0.179744	0.183609	0.182254	0.187631	0.184963	0.195741	0.200449
		561.02	0.119205	0.120302	0.125915	0.127261	0.135641	0.135508	0.146028	0.147767	0.155432	0.164991	0.167264	0.173439	0.173529	0.18464	0.181969	0.184858	0.184411	0.197765	0.191513
		562.05	0.117081	0.115998	0.123807	0.12528	0.130832	0.133248	0.141791	0.141337	0.153636	0.160437	0.160513	0.168848	0.166338	0.179173	0.174345	0.184845	0.182911	0.187984	0.195932
		562.94	0.113957	0.118871	0.121313	0.121264	0.127331	0.130407	0.139992	0.13771	0.147896	0.159012	0.159039	0.169141	0.171476	0.179721	0.169698	0.180897	0.17573	0.185167	0.184085
		563.97	0.114489	0.114383	0.122628	0.121004	0.125904	0.128831	0.140932	0.137085	0.149043	0.152417	0.155075	0.165735	0.166755	0.171133	0.172283	0.178835	0.175777	0.182074	0.183718
		565	0.115183	0.112537	0.114346	0.118209	0.124372	0.126559	0.137043	0.135738	0.14745	0.148346	0.150196	0.166993	0.160087	0.172335	0.169166	0.176015	0.17171	0.183656	0.181954
		566.02	0.110701	0.11076	0.119114	0.116173	0.123397	0.127179	0.134926	0.134318	0.147739	0.148142	0.154162	0.156218	0.160354	0.167132	0.165987	0.171691	0.169828	0.175393	0.175115
		567.05	0.106095	0.111725	0.114348	0.115359	0.126383	0.120058	0.128974	0.130116	0.141372	0.147835	0.146674	0.15422	0.155473	0.162618	0.161287	0.167558	0.168929	0.174519	0.182376
		567.94	0.108233	0.107627	0.114665	0.111813	0.119495	0.12136	0.131931	0.130329	0.139011	0.149853	0.146518	0.153466	0.155823	0.159745	0.162127	0.168354	0.167601	0.177893	0.174068
		568.97	0.103805	0.105578	0.112102	0.110033	0.115677	0.119942	0.124628	0.125367	0.135384	0.14641	0.139407	0.151007	0.150664	0.157177	0.157181	0.166704	0.165135	0.168893	0.17169
		570	0.102586	0.105275	0.111697	0.111995	0.115548	0.118252	0.124213	0.125762	0.137228	0.142668	0.145628	0.154988	0.146499	0.15757	0.157435	0.157004	0.158023	0.172344	0.171168
		571.01	0.103376	0.103914	0.107475	0.111736	0.113984	0.117885	0.12381	0.126833	0.133442	0.140661	0.140746	0.148754	0.145994	0.154526	0.157703	0.159371	0.157458	0.163132	0.168206
		572.02	0.104239	0.102134	0.109721	0.110682	0.11532	0.117151	0.121455	0.121522	0.127257	0.136135	0.140384	0.14169	0.146747	0.150643	0.151597	0.155605	0.155674	0.164654	0.173804
		573.04	0.102324	0.102287	0.106061	0.106063	0.10963	0.112116	0.11897	0.121772	0.128713	0.135739	0.135759	0.143949	0.145477	0.155451	0.150273	0.160702	0.158263	0.16873	0.163447
		574.05	0.100922	0.0998217	0.108528	0.107136	0.112655	0.110586	0.124865	0.12181	0.130919	0.13578	0.136743	0.1436	0.139403	0.151815	0.146683	0.153299	0.154957	0.157728	0.162096
		575.07	0.0989609	0.0987298	0.102712	0.101009	0.108454	0.10859	0.118487	0.11646	0.126801	0.130339	0.133928	0.139909	0.14262	0.147956	0.148705	0.155514	0.150731	0.153826	0.157777
		575.94	0.0963977	0.0984235	0.0997753	0.101039	0.110248	0.105154	0.118505	0.116308	0.123654	0.130906	0.126388	0.140119	0.140123	0.145015	0.140067	0.148833	0.151706	0.155009	0.153441
		576.95	0.0937329	0.0939908	0.101028	0.097973	0.105234	0.104072	0.111055	0.11719	0.122586	0.129197	0.129996	0.136397	0.136981	0.144434	0.144254	0.143147	0.151682	0.146666	0.154274
		577.97	0.0955351	0.092077	0.0995281	0.0958984	0.10276	0.106115	0.110521	0.113897	0.122854	0.125	0.124169	0.134371	0.130334	0.139635	0.139497	0.149961	0.143264	0.147998	0.150286
		578.98	0.0922554	0.0926501	0.097103	0.0974485	0.104539	0.1074	0.112548	0.114484	0.12191	0.128261	0.121305	0.130569	0.132484	0.139884	0.135185	0.138898	0.142382	0.150134	0.151753
		580	0.0892762	0.0939992	0.0965535	0.0999678	0.102215	0.105534	0.111077	0.113716	0.119019	0.122745	0.121321	0.131049	0.131932	0.141134	0.136691	0.141606	0.135542	0.147697	0.151703
		581.02	0.0952079	0.0907113	0.0961063	0.0941101	0.102324	0.1058	0.108654	0.108832	0.116129	0.123287	0.120341	0.132827	0.129628	0.138372	0.138723	0.141365	0.148429	0.143943	0.148028
		582.05	0.093745	0.0954596	0.098049	0.0974368	0.10113	0.102132	0.11072	0.110783	0.115154	0.118546	0.120154	0.125392	0.132656	0.13682	0.133165	0.142145	0.136259	0.144867	0.148114
		582.94	0.0918585	0.0922069	0.0994161	0.0962314	0.103393	0.102661	0.107939	0.108707	0.116948	0.120949	0.120754	0.12549	0.127372	0.135724	0.133968	0.141531	0.139076	0.138766	0.149246
		583.97	0.0905591	0.0878444	0.093197	0.0900669	0.0970572	0.0999175	0.110586	0.106787	0.116246	0.11924	0.123012	0.127647	0.127357	0.136125	0.134182	0.141816	0.13712	0.145073	0.145708
		585	0.0899229	0.0894395	0.0945143	0.095579	0.0959701	0.097218	0.103917	0.10466	0.112747	0.114107	0.119445	0.125243	0.126292	0.131912	0.133226	0.138784	0.137586	0.140845	0.146483
		586.02	0.0877422	0.0897446	0.0933031	0.0940838	0.0957474	0.098736	0.102244	0.103344	0.10998	0.117024	0.115747	0.121793	0.123315	0.130401	0.13003	0.131398	0.136529	0.140913	0.137473
		587.05	0.090114	0.0858866	0.0932485	0.0920215	0.100998	0.0952671	0.100656	0.10349	0.112668	0.117134	0.115336	0.119335	0.124721	0.128677	0.127005	0.136857	0.13635	0.140091	0.140473
		587.94	0.0882989	0.0888362	0.0927864	0.0933773	0.0966031	0.0984387	0.10524	0.105623	0.113364	0.121556	0.115434	0.120178	0.125366	0.130771	0.132564	0.132348	0.132486	0.140557	0.14371
		588.97	0.0910127	0.0929089	0.0896874	0.0911429	0.0997718	0.0985841	0.105005	0.105967	0.113459	0.114817	0.118098	0.126611	0.12186	0.129645	0.134555	0.136903	0.138884	0.140429	0.14013
		590	0.0869956	0.0897651	0.092986	0.0943555	0.0964093	0.0938546	0.106571	0.101605	0.11291	0.120375	0.118164	0.123566	0.123944	0.13218	0.130141	0.135786	0.133633	0.140948	0.140776
		591.01	0.0889936	0.0893089	0.094429	0.0922724	0.0977657	0.100042	0.107085	0.1072	0.109015	0.120166	0.117713	0.123255	0.120937	0.130896	0.13193	0.136996	0.13053	0.13916	0.145829
		592.02	0.0887752	0.0891892	0.0982403	0.0948261	0.10403	0.0992134	0.109754	0.107198	0.112457	0.120804	0.117887	0.125271	0.125307	0.131111	0.13168	0.136217	0.13317	0.141834	0.145501
		593.04	0.0922404	0.0894459	0.0970211	0.0944494	0.0974997	0.101433	0.103811	0.103352	0.115365	0.119857	0.123054	0.124708	0.127156	0.132448	0.135152	0.140781	0.132283	0.145877	0.148673
		594.05	0.0900431	0.092463	0.0967862	0.0960119	0.10061	0.0997419	0.107976	0.105339	0.117767	0.120173	0.123527	0.121367	0.122609	0.131602	0.129147	0.138796	0.135076	0.142453	0.141885
		595.07	0.0889457	0.0906118	0.0971519	0.096561	0.0996651	0.104329	0.108009	0.109614	0.114129	0.121445	0.120559	0.126313	0.127997	0.128697	0.132121	0.137136	0.144243	0.14644	0.149221
		595.94	0.0907198	0.0929523	0.0924877	0.0969787	0.100898	0.103348	0.1106	0.109297	0.113417	0.117306	0.118049	0.124669	0.128234	0.129679	0.13375	0.139802	0.133792	0.148757	0.142649
		596.95	0.0917838	0.0895332	0.0927699	0.09623	0.101005	0.0944817	0.107099	0.106291	0.114644	0.11654	0.117187	0.127595	0.128227	0.132757	0.131982	0.132076	0.13771	0.141401	0.146951
		597.97	0.0887263	0.0883302	0.0927015	0.0914145	0.0960304	0.100642	0.105891	0.104643	0.110686	0.114599	0.113528	0.123583	0.121794	0.125327	0.131066	0.136424	0.136466	0.138428	0.14066
		598.98	0.0868445	0.0862769	0.0883856	0.0906353	0.0974937	0.0945929	0.101224	0.0999619	0.110496	0.112404	0.1137	0.119376	0.122431	0.12262	0.129437	0.133163	0.132955	0.139584	0.13708
		600	0.0868204	0.086404	0.0865929	0.0881057	0.0892112	0.0901552	0.102655	0.100029	0.105979	0.110978	0.110598	0.116405	0.114231	0.124478	0.121446	0.130255	0.125924	0.135802	0.134043

[truncated: 13 more sheets: SI Figure 5, SI Figure 6, SI Figure 7, SI Figure 8, SI Figure 9, SI Figure 10, SI Figure 11, SI Figure 13, SI Figure 15, SI Figure 16, SI Figure 17, SI Figure 21, SI Figure 23]
